# Supplementary material for: Re-Expression of the Lorenz Asymmetry Coefficient on the Rotated and Right-Shifted Lorenz Curve of Leaf Area Distributions
Source: Plants (Basel). 2025 Apr 29;14(9):1345. doi: 10.3390/plants14091345 (PMC12073621; doi:10.3390/plants14091345)
Supplement: Supplementary file 1 [file plants-14-01345-s001.zip › Table S1.xlsx]

## Sheet: Table S1
Table S1: Estimated parameters, goodness of fit, and measures for the Lorenz curve's asymmetry for leaves on 480 shoots of Shibataea chinensis.
Code	c	K1	K2	xc1	yc1	xc2	yc2	AL	AR	GC	S	PL	PA	RSS	n	RMSE	RMSEadj
1	0.0435024	1.98387	6.03656	0.939508	0.0346631	0.360178	0.311157	0.0220269	0.0123346	0.068723	0.671336	0.664332	0.641035	6.96502e-06	14	0.000705338	0.0203484
2	0.707107	0.342778	2.16997	0.875836	0.126368	0.470046	0.291335	0.0692801	0.0478807	0.234322	0.761381	0.61931	0.591325	0.000439482	21	0.00457468	0.0362013
3	0.112674	1.58784	2.37087	0.771839	0.0622375	0.498236	0.410219	0.0323172	0.0279185	0.120472	0.908454	0.545773	0.536512	9.76516e-06	17	0.000757906	0.0121776
4	0.681225	0.19701	2.8534	0.934555	0.0854074	0.399562	0.278777	0.0483904	0.029209	0.155199	0.678339	0.66083	0.623592	2.91263e-05	17	0.00130894	0.0153258
5	0.707107	0.225534	3.41145	0.962854	0.108428	0.39583	0.242489	0.0625904	0.0351445	0.19547	0.638319	0.68084	0.64041	0.000150046	23	0.00255416	0.0235563
6	0.22059	0.733581	3.8305	0.9388	0.0920301	0.401243	0.271093	0.0538194	0.0315886	0.170816	0.672336	0.663832	0.630145	3.27716e-05	25	0.00114493	0.0124408
7	0.707107	0.361314	2.02706	0.863102	0.127453	0.479817	0.299572	0.0692366	0.049294	0.237061	0.77939	0.610305	0.584124	0.000475705	26	0.00427742	0.0335609
8	0.0820942	1.02938	4.24007	0.933848	0.0440875	0.370844	0.308495	0.0261438	0.01539	0.0830676	0.67934	0.66033	0.629458	1.49099e-05	16	0.000965333	0.0218958
9	0.707107	0.276517	2.35214	0.894938	0.109314	0.44448	0.289887	0.0605728	0.0401261	0.201398	0.734367	0.632816	0.601524	0.000135595	26	0.00228368	0.020891
10	0.103151	0.639008	3.06982	0.905549	0.0358102	0.385002	0.334358	0.0203139	0.0130004	0.0666286	0.71936	0.64032	0.609764	1.11224e-05	14	0.000891324	0.0248902
11	0.707107	0.272253	2.40221	0.899182	0.108986	0.441247	0.287117	0.0605856	0.0397013	0.200574	0.728364	0.635818	0.604123	0.000104121	27	0.00196376	0.0180184
12	0.707107	0.170305	3.27434	0.960731	0.0825486	0.379031	0.26229	0.0474444	0.026841	0.148571	0.641321	0.67934	0.638678	6.86755e-05	22	0.00176681	0.0214033
13	0.707107	0.176082	1.44383	0.836926	0.0547891	0.446946	0.369462	0.0290602	0.0219699	0.10206	0.816408	0.591796	0.569471	5.20936e-05	17	0.00175052	0.0319502
14	0.707107	0.406068	1.53873	0.819947	0.12	0.505063	0.335357	0.0631203	0.0494261	0.225093	0.84042	0.57979	0.560838	0.000340777	31	0.00331554	0.0276295
15	0.073518	1.42185	4.3486	0.907672	0.0474035	0.391698	0.32466	0.0281273	0.0174988	0.0912523	0.716358	0.641821	0.616474	5.06516e-05	15	0.0018376	0.038765
16	0.137327	1.10506	4.11246	0.921821	0.0761597	0.402027	0.294321	0.0449231	0.0271959	0.144238	0.696348	0.651826	0.622902	2.43075e-05	18	0.00116208	0.0152584
17	0.0444452	2.27133	5.61583	0.902012	0.0365354	0.388016	0.336347	0.0226931	0.014001	0.0733882	0.724362	0.637819	0.618441	1.95932e-05	14	0.00118301	0.0323798
18	0.155592	1.3193	5.71461	0.974881	0.103453	0.383807	0.237503	0.0649182	0.0336902	0.197217	0.621311	0.689345	0.658343	3.80228e-05	24	0.00125868	0.0121668
19	0.0442633	2.82436	10.253	1.01308	0.0410489	0.312668	0.254616	0.0300017	0.0130054	0.0860142	0.567284	0.716358	0.697599	6.32431e-05	16	0.00198814	0.0484334
20	0.158258	0.90943	4.9468	0.975588	0.0824575	0.368461	0.251849	0.0502192	0.0264942	0.153427	0.62031	0.689845	0.654634	3.0925e-05	20	0.00124348	0.0150803
21	0.026134	2.81663	5.06413	0.839756	0.0223884	0.422034	0.390372	0.0133123	0.00959201	0.0458087	0.812406	0.593797	0.581215	1.05969e-05	12	0.000939722	0.0419737
22	0.17962	0.951976	4.06351	0.931725	0.0907643	0.405351	0.276991	0.0534741	0.0317353	0.170419	0.682341	0.658829	0.627561	0.000211153	25	0.00290622	0.0320195
23	0.144157	0.872881	2.92549	0.875129	0.0610944	0.424391	0.33799	0.0341861	0.0234168	0.115206	0.762381	0.618809	0.593479	5.76627e-06	16	0.000600326	0.0098262
24	0.105904	1.70032	3.75904	0.853905	0.0712388	0.446572	0.345825	0.0406523	0.028816	0.138936	0.792396	0.603802	0.585192	4.22647e-05	18	0.00153233	0.0215098
25	0.116402	1.34783	5.59699	0.967806	0.0778464	0.370704	0.260612	0.0486232	0.0257424	0.148731	0.631316	0.684342	0.65384	2.87301e-05	19	0.00122968	0.0157962
26	0.123515	1.39364	4.48708	0.916869	0.0795323	0.407914	0.295438	0.0475335	0.0288788	0.152825	0.703352	0.648324	0.622066	6.51915e-05	17	0.00195826	0.0246222
27	0.100656	1.37247	3.41933	0.860979	0.0592544	0.433095	0.349296	0.0335002	0.0235044	0.114009	0.782391	0.608804	0.587676	1.23895e-05	17	0.000853695	0.0144073
28	0.707107	0.118373	1.20243	0.822069	0.0333963	0.442324	0.395095	0.0174928	0.0136725	0.0623305	0.837419	0.581291	0.56129	1.57585e-05	14	0.00106095	0.0317684
29	0.0902321	1.13665	5.09872	0.964269	0.0540185	0.356356	0.279962	0.0331325	0.0178619	0.101989	0.636318	0.681841	0.649728	5.31204e-05	16	0.00182209	0.0337309
30	0.0622167	1.8846	6.04097	0.946582	0.0486954	0.365098	0.296233	0.0309628	0.0170504	0.0960263	0.661331	0.669335	0.644881	3.1116e-05	16	0.00139454	0.0286381
31	0.14561	0.961033	4.37213	0.945875	0.0757222	0.384709	0.277622	0.0451655	0.0258092	0.141949	0.662331	0.668834	0.63636	6.06945e-05	17	0.00188951	0.0249532
32	0.707107	0.367142	2.27435	0.880788	0.137298	0.474273	0.280104	0.0756105	0.0516315	0.254484	0.754377	0.622811	0.594226	0.00129221	23	0.00749553	0.0545931
33	0.23585	0.681499	5.01582	0.996104	0.101953	0.36774	0.223556	0.061995	0.0312099	0.18641	0.591296	0.704352	0.665148	3.12876e-05	21	0.00122061	0.0119723
34	0.0842841	1.86899	4.73801	0.8914	0.0626137	0.413959	0.32541	0.0375159	0.0240784	0.123188	0.73937	0.630315	0.609081	0.000122052	20	0.00247034	0.0394537
35	0.707107	0.273205	2.34286	0.894938	0.10794	0.443508	0.290859	0.0598236	0.0396071	0.198862	0.734367	0.632816	0.601661	0.000108563	25	0.00208387	0.019306
36	0.201588	0.70216	2.92475	0.890693	0.0734577	0.422128	0.318243	0.0413057	0.0273723	0.137356	0.74037	0.629815	0.60144	1.8136e-05	18	0.00100377	0.0136646
37	0.707107	0.229314	0.676779	0.75769	0.040458	0.49284	0.435624	0.0200866	0.0180222	0.0762176	0.928464	0.535768	0.527085	1.89181e-06	14	0.0003676	0.00908597
38	0.269335	0.731113	2.79816	0.880081	0.0991323	0.447786	0.307592	0.0553448	0.0375906	0.185871	0.755378	0.622311	0.595519	7.09737e-05	22	0.00179613	0.0181185
39	0.0577328	1.58462	4.99063	0.924651	0.0405379	0.374838	0.317508	0.024697	0.0146208	0.0786358	0.692346	0.653827	0.628138	1.95382e-05	16	0.00110505	0.0272597
40	0.196571	0.925848	3.82291	0.921821	0.095666	0.41582	0.280528	0.0558193	0.0340103	0.179659	0.696348	0.651826	0.621391	6.56948e-05	24	0.00165447	0.0172943
41	0.06753	1.78909	4.59616	0.890693	0.0489562	0.404802	0.335568	0.0291752	0.0187968	0.0959439	0.74037	0.629815	0.608171	2.70241e-05	16	0.00129962	0.0265465
42	0.292553	0.31108	3.37842	0.952949	0.0592549	0.368063	0.284264	0.0341491	0.0196217	0.107542	0.652326	0.673837	0.635086	5.14175e-05	16	0.00179265	0.0302532
43	0.332554	0.519091	2.54788	0.884326	0.090685	0.438811	0.310563	0.0503613	0.0340012	0.168725	0.749375	0.625313	0.596964	1.89339e-05	18	0.00102561	0.0113096
44	0.707107	0.262644	2.32972	0.894938	0.103938	0.440679	0.293688	0.0575719	0.0381397	0.191423	0.734367	0.632816	0.601515	0.000151817	24	0.00251509	0.024198
45	0.1266	1.06506	5.40052	0.981248	0.0741593	0.358592	0.253715	0.0458862	0.0236752	0.139123	0.612306	0.693847	0.659651	2.36597e-05	18	0.00114649	0.0154598
46	0.0902143	1.24017	5.30609	0.964269	0.0571486	0.358569	0.277749	0.0353	0.018967	0.108534	0.636318	0.681841	0.650488	1.35929e-05	17	0.000894194	0.0156468
47	0.100564	1.08205	5.63592	0.98903	0.0600593	0.343119	0.258182	0.0374586	0.018877	0.112671	0.601301	0.69935	0.664919	3.78952e-05	19	0.00141226	0.0235145
48	0.707107	0.218689	2.91372	0.93597	0.0983964	0.407746	0.268592	0.0558534	0.0335776	0.178862	0.676338	0.661831	0.624542	0.000201353	24	0.0028965	0.0294371
49	0.707107	0.327906	2.42719	0.894938	0.12884	0.458287	0.27608	0.0715417	0.0473277	0.237739	0.734367	0.632816	0.601851	0.000680482	20	0.00583302	0.0452735
50	0.707107	0.217543	2.87843	0.933848	0.0973817	0.408529	0.270811	0.0551916	0.0333668	0.177117	0.67934	0.66033	0.623223	6.06789e-05	21	0.00169984	0.0174555
51	0.287554	0.611465	3.2723	0.919699	0.0991666	0.419796	0.279553	0.0567714	0.0351218	0.183786	0.69935	0.650325	0.617798	0.000112802	22	0.00226437	0.022834
52	0.324305	0.476196	3.34605	0.936678	0.0930874	0.403492	0.271846	0.0535891	0.0318703	0.170919	0.675338	0.662331	0.627071	0.000115164	23	0.00223766	0.0240383
53	0.0615185	2.14864	5.90393	0.922529	0.0501329	0.383123	0.312225	0.0316164	0.0184873	0.100207	0.695348	0.652326	0.631019	6.69856e-05	18	0.0019291	0.0384797
54	0.164125	0.920478	5.62787	1.00106	0.0891525	0.355186	0.229106	0.0554522	0.0271803	0.165265	0.584292	0.707854	0.67107	8.69136e-05	22	0.00198762	0.0222946
55	0.145302	0.851147	4.11891	0.943045	0.0686727	0.381726	0.284608	0.0405836	0.0234585	0.128084	0.666333	0.666833	0.633702	1.92363e-05	15	0.00113244	0.0164904
56	0.175026	0.679873	3.50029	0.926066	0.0669622	0.392522	0.297823	0.0386569	0.0234903	0.124295	0.690345	0.654827	0.622022	5.90668e-05	22	0.00163855	0.0244698
57	0.107637	1.59452	5.4596	0.94446	0.0773172	0.386838	0.277495	0.0480818	0.0269166	0.149997	0.664332	0.667834	0.641104	6.83377e-05	15	0.00213444	0.0276063
58	0.179992	0.975227	4.28247	0.940922	0.0938493	0.401029	0.268306	0.0558202	0.0322771	0.176195	0.669335	0.665333	0.63362	8.93182e-05	20	0.00211327	0.0225177
59	0.0678815	2.23298	5.97531	0.919699	0.0560927	0.389338	0.310011	0.0354582	0.020843	0.112602	0.69935	0.650325	0.629794	1.67915e-05	15	0.00105803	0.0188622
60	0.0697454	1.74433	6.90902	0.986907	0.0542841	0.340536	0.263766	0.0355961	0.0174983	0.106189	0.604302	0.697849	0.67043	7.12003e-05	18	0.00198886	0.036638
61	0.29049	0.578813	3.8516	0.953657	0.102317	0.398012	0.253314	0.0599527	0.0340183	0.187942	0.651326	0.674337	0.637991	0.000189089	24	0.0028069	0.0274334
62	0.107017	1.31013	7.1373	1.02299	0.0741607	0.329078	0.224199	0.0485518	0.021802	0.140708	0.553277	0.723362	0.690109	1.86509e-05	18	0.00101792	0.0137259
63	0.0970717	1.61414	5.86614	0.958609	0.0711355	0.372461	0.271861	0.0449049	0.0241506	0.138111	0.644322	0.677839	0.650273	1.43285e-05	21	0.000826021	0.0116119
64	0.0508463	2.72882	16.2219	1.1185	0.0480437	0.243077	0.175133	0.0390944	0.011518	0.101225	0.418209	0.790895	0.772427	6.77543e-06	14	0.000695672	0.01448
65	0.0400185	2.81914	3.70484	0.765472	0.0321943	0.481494	0.435965	0.0173913	0.015126	0.0650346	0.917459	0.541271	0.534833	1.38063e-05	14	0.000993058	0.0308458
66	0.042526	2.46773	3.9146	0.802968	0.0333132	0.455772	0.40866	0.0185945	0.0147993	0.0667875	0.864432	0.567784	0.556824	2.89127e-05	13	0.00149133	0.0447668
67	0.0541967	1.77515	5.72906	0.942337	0.0410742	0.362711	0.304623	0.0258096	0.0144377	0.0804944	0.667334	0.666333	0.641276	4.24985e-05	18	0.00153656	0.0374094
68	0.0986447	1.57143	4.07882	0.881496	0.0655366	0.42303	0.330347	0.0382117	0.0253519	0.127127	0.753377	0.623312	0.601157	2.72071e-05	17	0.00126508	0.0193034
69	0.126841	1.26107	7.00944	1.02228	0.0860051	0.337953	0.216324	0.0560248	0.0252898	0.162629	0.554277	0.722861	0.688988	2.41292e-05	19	0.00112692	0.013103
70	0.124147	0.868054	5.37749	0.995397	0.0642719	0.341595	0.250701	0.0396227	0.0198107	0.118867	0.592296	0.703852	0.666673	1.09894e-05	18	0.00078136	0.0121571
71	0.707107	0.186921	1.83359	0.867347	0.0670032	0.434072	0.339315	0.0363427	0.0256665	0.124018	0.773387	0.613307	0.586086	7.62315e-05	16	0.00218277	0.032577
72	0.0270994	3.22525	7.08955	0.898475	0.0249437	0.38232	0.347044	0.0163203	0.00994023	0.0525211	0.729365	0.635318	0.621477	1.13406e-06	15	0.000274961	0.0110233
73	0.13139	0.984909	2.45483	0.832681	0.0558894	0.450725	0.371686	0.0302402	0.0228651	0.106211	0.822411	0.588794	0.569439	1.10937e-05	18	0.000785058	0.0140466
74	0.707107	0.226684	2.51754	0.911209	0.0947653	0.422687	0.288669	0.0529973	0.0337977	0.17359	0.711356	0.644322	0.610603	0.000133252	25	0.0023087	0.0243623
75	0.707107	0.192743	0.747821	0.76901	0.0372849	0.482593	0.429864	0.0186913	0.0163849	0.0701524	0.912456	0.543772	0.532878	2.00403e-05	12	0.00129229	0.0346599
76	0.707107	0.202796	0.576286	0.749908	0.0317301	0.492171	0.447298	0.0156319	0.0142646	0.0597929	0.93947	0.530265	0.522868	8.25235e-06	14	0.000767759	0.0241966
77	0.199143	0.714509	3.96867	0.94729	0.0825832	0.38856	0.27177	0.0485489	0.0278932	0.152884	0.66033	0.669835	0.635107	2.32e-05	21	0.00105108	0.0127275
78	0.478559	0.361908	2.31409	0.884326	0.0926132	0.440175	0.3092	0.0511362	0.0346181	0.171509	0.749375	0.625313	0.596311	4.09498e-05	25	0.00127984	0.0138192
79	0.0713256	2.39702	9.78828	1.02582	0.0637686	0.319729	0.229546	0.0458118	0.0193435	0.130311	0.549275	0.725363	0.703117	0.000164563	22	0.00273499	0.0428892
80	0.0964867	1.28791	5.39347	0.964269	0.0625574	0.362394	0.273924	0.0387776	0.0207902	0.119135	0.636318	0.681841	0.650983	3.20163e-05	20	0.00126523	0.0202252
81	0.0353765	3.6184	7.25886	0.881496	0.0332097	0.400171	0.353206	0.0217163	0.0137798	0.0709923	0.753377	0.623312	0.611793	1.37939e-05	14	0.000992613	0.0298893
82	0.0689108	1.42074	5.12087	0.943045	0.046308	0.365911	0.300422	0.0284131	0.0160787	0.0889837	0.666333	0.666833	0.638614	1.92825e-05	21	0.000958234	0.0206926
83	0.0833111	1.31307	9.28229	1.07675	0.0602997	0.281258	0.195981	0.0414082	0.0155281	0.113873	0.477239	0.761381	0.727272	2.04571e-06	16	0.000357571	0.0059299
84	0.0835716	1.73676	4.76776	0.903427	0.0603737	0.403871	0.31849	0.0363582	0.0226619	0.11804	0.722361	0.638819	0.61603	1.01009e-05	19	0.000729126	0.0120769
85	0.145394	1.09864	3.67864	0.899182	0.0775318	0.419005	0.309359	0.0447942	0.0287692	0.147127	0.728364	0.635818	0.60892	1.75274e-05	24	0.000854582	0.0110223
86	0.0972868	1.06391	2.60471	0.836218	0.0446019	0.440243	0.377166	0.0242939	0.0181833	0.0849543	0.817409	0.591296	0.571928	2.63728e-05	15	0.00132597	0.0297289
87	0.198431	0.962315	4.0599	0.931018	0.100914	0.413028	0.270314	0.0594738	0.0353253	0.189598	0.683342	0.658329	0.627367	4.06886e-05	23	0.00133006	0.0131802
88	0.086659	1.32678	2.39176	0.796601	0.0436352	0.467573	0.405864	0.0230675	0.0188711	0.083877	0.873437	0.563282	0.55003	8.85401e-06	18	0.000701348	0.016073
89	0.135201	1.19627	5.73217	0.984078	0.0855938	0.364676	0.243628	0.0536287	0.0272743	0.161806	0.608304	0.695848	0.662877	5.40978e-05	21	0.00160502	0.0187516
90	0.0879484	1.50424	4.70926	0.918284	0.0594794	0.392734	0.308617	0.035833	0.0216274	0.114921	0.701351	0.649325	0.623611	1.48099e-05	22	0.000820473	0.0137942
91	0.0494377	2.12082	3.18916	0.784574	0.0346944	0.469755	0.42069	0.0186487	0.0155828	0.068463	0.890445	0.554777	0.544782	3.35327e-05	14	0.00154764	0.0446078
92	0.0808955	1.56561	8.0393	1.03148	0.0618168	0.314346	0.226924	0.0417001	0.0179808	0.119362	0.541271	0.729365	0.698718	4.74215e-05	21	0.00150272	0.0243092
93	0.0410331	2.65566	4.23812	0.80792	0.0334579	0.452373	0.405056	0.0189586	0.0148651	0.0676474	0.857429	0.571286	0.560511	1.34267e-05	19	0.000840637	0.0251252
94	0.0598555	1.32581	3.43951	0.865932	0.0346667	0.412207	0.363181	0.0196458	0.0136361	0.0665639	0.775388	0.612306	0.590285	1.68754e-05	11	0.0012386	0.0357288
95	0.0545712	2.31051	3.94579	0.816409	0.0419201	0.452353	0.393069	0.0236122	0.0182117	0.0836479	0.845423	0.577289	0.564562	1.83793e-05	15	0.00110693	0.0264057
96	0.050762	2.37575	3.75849	0.800845	0.0388823	0.461211	0.406223	0.0215584	0.0172608	0.0776385	0.867434	0.566283	0.555354	9.0453e-06	15	0.000776543	0.0199716
97	0.707107	0.280801	2.1522	0.880788	0.105782	0.451988	0.302389	0.0580675	0.0397329	0.195601	0.754377	0.622811	0.593735	0.000146238	23	0.00252154	0.0238371
98	0.154757	1.0024	3.98742	0.923943	0.0802299	0.403404	0.289942	0.0471142	0.0284693	0.151167	0.693347	0.653327	0.62334	3.80193e-05	22	0.00131459	0.0163853
99	0.316893	0.389621	1.99385	0.85815	0.060342	0.435865	0.350528	0.0327031	0.0235135	0.112433	0.786393	0.606803	0.581734	2.20385e-05	19	0.001077	0.0178482
100	0.707107	0.209266	1.12977	0.80509	0.054545	0.469284	0.392146	0.0282291	0.0228761	0.10221	0.861431	0.569285	0.552372	6.55259e-06	19	0.000587259	0.0107665
101	0.179157	0.831388	3.87504	0.932433	0.0816963	0.398438	0.282902	0.0478081	0.0284417	0.1525	0.681341	0.65933	0.626994	0.000180923	26	0.00263791	0.0322893
102	0.707107	0.230369	1.26236	0.814995	0.0642318	0.469131	0.378293	0.0335283	0.0265811	0.120219	0.847424	0.576288	0.557788	1.69864e-05	21	0.000899376	0.014002
103	0.122352	1.33926	3.37238	0.860979	0.0707698	0.441237	0.341154	0.039945	0.0280472	0.135985	0.782391	0.608804	0.587494	7.82495e-05	20	0.001978	0.0279498
104	0.0834341	2.16216	9.07566	1.02228	0.0721656	0.328167	0.22611	0.050712	0.0218806	0.145185	0.554277	0.722861	0.698583	5.92407e-05	15	0.0019873	0.0275381
105	0.176769	0.792475	3.77183	0.931018	0.0773365	0.396356	0.286986	0.0451245	0.0269505	0.14415	0.683342	0.658329	0.626077	4.97974e-05	16	0.00176418	0.0228118
106	0.0616319	2.17765	3.76783	0.816409	0.045831	0.455119	0.390304	0.0256581	0.0198176	0.0909513	0.845423	0.577289	0.564215	4.64168e-05	17	0.00165239	0.036054
107	0.176399	0.844951	2.51522	0.850368	0.0685165	0.447148	0.350251	0.0374767	0.0272457	0.129445	0.797399	0.601301	0.579037	0.00014503	20	0.00269286	0.0393024
108	0.509891	0.295653	3.21532	0.945875	0.0967961	0.399611	0.26272	0.0555078	0.0324682	0.175952	0.662331	0.668834	0.630943	2.00002e-05	22	0.000953468	0.00985027
109	0.0794914	1.92858	4.75503	0.887863	0.0598147	0.414482	0.329891	0.0358308	0.0231725	0.118007	0.744372	0.627814	0.607268	6.18941e-05	19	0.00180488	0.0301745
110	0.508923	0.276236	3.35175	0.955072	0.0926877	0.390202	0.259122	0.053404	0.0305347	0.167877	0.649325	0.675338	0.636227	7.2685e-05	18	0.00200949	0.0216802
111	0.0761901	1.84319	4.58718	0.886448	0.0558727	0.412695	0.333679	0.033259	0.0216262	0.10977	0.746373	0.626813	0.605974	1.91482e-05	15	0.00112984	0.0202218
112	0.315977	0.494328	3.46673	0.940922	0.0947453	0.401662	0.267672	0.0547236	0.0322194	0.173886	0.669335	0.665333	0.629419	1.47137e-05	22	0.000817806	0.00863162
113	0.0542395	2.0683	7.38733	0.98054	0.0451891	0.338607	0.2747	0.0301669	0.0149273	0.0901885	0.613307	0.693347	0.668976	6.86716e-05	17	0.00200985	0.0444765
114	0.707107	0.251557	2.18787	0.886448	0.0967926	0.441629	0.304744	0.0532956	0.0360041	0.1786	0.746373	0.626813	0.596817	0.000248215	24	0.00321594	0.0332251
115	0.487021	0.31689	2.57117	0.905549	0.0886402	0.422358	0.297002	0.0495608	0.0319766	0.163075	0.71936	0.64032	0.607829	3.7591e-05	20	0.00137097	0.0154666
116	0.153965	0.884191	5.01464	0.979833	0.079122	0.363101	0.251206	0.0482401	0.0252024	0.146885	0.614307	0.692846	0.656842	3.21801e-05	20	0.00126847	0.0160318
117	0.707107	0.327683	2.03201	0.867347	0.117355	0.469676	0.303711	0.0639111	0.0450504	0.217923	0.773387	0.613307	0.586548	0.000875428	29	0.00549428	0.0468178
118	0.0809657	1.91894	14.4058	1.13052	0.0705113	0.250459	0.150741	0.0540789	0.0158371	0.139832	0.401201	0.7994	0.773484	0.000112531	11	0.00319845	0.0453607
119	0.0660842	2.02357	17.9815	1.1666	0.0591516	0.216914	0.133261	0.0474798	0.0117487	0.118457	0.350175	0.824912	0.801638	8.01547e-05	15	0.00231163	0.0390798
120	0.288393	0.190676	3.04562	0.946582	0.036162	0.356236	0.305095	0.0206401	0.0120861	0.0654523	0.661331	0.669335	0.630691	9.0071e-06	13	0.000832378	0.023018
121	0.147164	0.704675	4.38062	0.967806	0.0624622	0.359825	0.27149	0.0372758	0.0202695	0.115091	0.631316	0.684342	0.647764	1.59864e-05	20	0.000894046	0.0143134
122	0.707107	0.260193	2.96543	0.935263	0.115829	0.420573	0.256766	0.0658712	0.0395966	0.210935	0.677339	0.661331	0.624562	0.000181712	23	0.00281079	0.0242667
123	0.707107	0.261098	2.36616	0.897767	0.104221	0.438878	0.291487	0.0578489	0.0380537	0.191805	0.730365	0.634817	0.603205	0.000425719	26	0.00404646	0.0388258
124	0.0608619	2.31033	9.97641	1.03501	0.0540339	0.306342	0.229926	0.0389382	0.015996	0.109868	0.536268	0.731866	0.708814	6.73175e-05	12	0.0023685	0.0438336
125	0.707107	0.0945531	2.70238	0.93597	0.0434428	0.368888	0.30745	0.0245316	0.0147861	0.0786354	0.676338	0.661831	0.623933	2.08478e-06	16	0.000360969	0.00830907
126	0.0735277	1.14853	4.72517	0.94729	0.0433882	0.360845	0.299485	0.0262435	0.0148206	0.0821281	0.66033	0.669835	0.639086	6.9938e-06	15	0.000682828	0.0157376
127	0.26159	0.648868	3.12025	0.907672	0.0924631	0.42356	0.292798	0.0525642	0.0334529	0.172034	0.716358	0.641821	0.61109	4.30492e-05	16	0.0016403	0.01774
128	0.707107	0.319655	1.75389	0.84683	0.105699	0.475941	0.32646	0.0566749	0.041851	0.197052	0.802401	0.598799	0.575229	0.000185567	24	0.00278064	0.0263071
129	0.172359	1.08355	4.50838	0.942337	0.097135	0.402352	0.264982	0.058234	0.0334326	0.183333	0.667334	0.666333	0.63528	4.32337e-05	22	0.00140184	0.0144319
130	0.106037	1.23871	8.23622	1.05695	0.0733227	0.304473	0.200779	0.049124	0.0198348	0.137918	0.505253	0.747374	0.712367	0.000153236	18	0.00291772	0.039793
131	0.0480395	2.30464	5.15213	0.879373	0.0390574	0.405807	0.350571	0.0236902	0.0155227	0.0784259	0.756378	0.621811	0.604143	2.4107e-05	13	0.00136176	0.0348656
132	0.0680167	1.8996	6.59068	0.965684	0.0541808	0.35547	0.278847	0.0351785	0.0183123	0.106982	0.634317	0.682841	0.657655	0.00011514	18	0.00252916	0.04668
133	0.707107	0.304822	2.14185	0.877958	0.113384	0.459364	0.299015	0.0621935	0.0427802	0.209947	0.758379	0.62081	0.592467	8.86068e-05	26	0.00184606	0.0162815
134	0.707107	0.275946	2.31948	0.892815	0.108335	0.445289	0.29208	0.0599453	0.039905	0.199701	0.737369	0.631316	0.600352	0.000252437	24	0.00324318	0.0299365
135	0.707107	0.224083	2.53393	0.912624	0.0940881	0.421208	0.288147	0.0526671	0.0334686	0.172271	0.709355	0.645323	0.611443	0.000118174	16	0.00271769	0.0288846
136	0.707107	0.191294	1.78307	0.863102	0.0673363	0.437309	0.342081	0.0364243	0.0259627	0.124774	0.77939	0.610305	0.583845	5.45435e-05	17	0.00179121	0.026601
137	0.178214	0.879452	4.90488	0.976296	0.0907085	0.373795	0.245514	0.0551587	0.0290771	0.168472	0.61931	0.690345	0.654813	3.33806e-05	20	0.00129191	0.0142424
138	0.707107	0.243589	2.36311	0.899182	0.0979063	0.433412	0.294952	0.0543501	0.0356589	0.180018	0.728364	0.635818	0.603829	0.000127017	22	0.00240281	0.024542
139	0.0590168	2.01653	2.99694	0.780329	0.0397831	0.476355	0.420093	0.0211894	0.0178951	0.0781691	0.896448	0.551776	0.542143	1.66106e-05	15	0.00105232	0.0264514
140	0.707107	0.282719	2.6098	0.911209	0.117378	0.438677	0.272679	0.0657703	0.0419173	0.215375	0.711356	0.644322	0.610751	6.8936e-05	28	0.00156908	0.0133677
141	0.389188	0.469236	2.832	0.906964	0.102825	0.431387	0.285971	0.0579167	0.0371167	0.190067	0.717359	0.641321	0.609435	6.4241e-05	26	0.00157188	0.015287
142	0.227391	0.79746	3.07442	0.8914	0.0925048	0.435096	0.304274	0.0522953	0.0344906	0.173572	0.73937	0.630315	0.602578	8.47991e-05	23	0.00192014	0.0207571
143	0.22144	0.573655	2.87586	0.89989	0.0689477	0.412435	0.314928	0.0388238	0.0252346	0.128117	0.727364	0.636318	0.606069	1.06881e-05	20	0.000731031	0.0106027
144	0.07814	1.83749	3.98632	0.85532	0.0552391	0.434258	0.356138	0.031784	0.0224031	0.108374	0.790395	0.604802	0.58656	1.8414e-05	16	0.00107279	0.0194208
145	0.707107	0.446422	1.69615	0.828436	0.137664	0.51155	0.316864	0.0729639	0.0560886	0.258105	0.828414	0.585793	0.565381	0.000422304	35	0.00347359	0.0252324
146	0.121724	1.11361	5.8375	0.993982	0.0744745	0.34981	0.244487	0.0467575	0.0231914	0.139898	0.594297	0.702851	0.668452	3.05381e-05	20	0.00123568	0.016592
147	0.14658	0.922238	5.95144	1.01167	0.0808184	0.34179	0.227495	0.050673	0.024095	0.149536	0.569285	0.715358	0.677737	1.83887e-05	17	0.00104004	0.0128689
148	0.194046	0.849404	4.188	0.946582	0.0920817	0.395777	0.265554	0.0545683	0.0312461	0.171629	0.661331	0.669335	0.635888	2.72323e-05	21	0.00113876	0.0123669
149	0.131175	1.10001	7.32884	1.04209	0.0836343	0.32227	0.203993	0.0546125	0.023362	0.155949	0.526263	0.736868	0.70039	4.94857e-05	19	0.00161385	0.0192965
150	0.707107	0.234694	2.01765	0.875836	0.0870442	0.44224	0.319141	0.0475455	0.0329318	0.160955	0.761381	0.61931	0.590794	2.49631e-05	20	0.00111721	0.012835
151	0.707107	0.217014	2.90784	0.93597	0.0976259	0.407201	0.269137	0.0554232	0.0333071	0.17746	0.676338	0.661831	0.624626	7.14824e-05	20	0.00189053	0.0193651
152	0.707107	0.19679	3.03976	0.945167	0.0911726	0.396135	0.267197	0.0519799	0.0305738	0.165107	0.663332	0.668334	0.62965	0.000235428	25	0.00306873	0.0336585
153	0.0786005	1.57474	7.21869	1.00742	0.0591981	0.329503	0.245784	0.0390592	0.018182	0.114482	0.575288	0.712356	0.682362	6.94001e-06	15	0.000680197	0.0114902
154	0.0740734	2.23881	8.47382	1.00176	0.0642001	0.337042	0.246249	0.0444036	0.0204205	0.129648	0.583292	0.708354	0.684986	8.96665e-05	18	0.00223192	0.0347651
155	0.707107	0.284336	2.39591	0.897767	0.113083	0.445144	0.285221	0.0628474	0.0412898	0.208274	0.730365	0.634817	0.603506	0.000405235	21	0.00439282	0.0388462
156	0.707107	0.210367	2.81232	0.931018	0.0934561	0.407754	0.275587	0.0528804	0.0321703	0.170101	0.683342	0.658329	0.621751	2.14944e-05	21	0.0010117	0.0108254
157	0.707107	0.177615	4.47506	1.0145	0.0971028	0.351303	0.213979	0.0574618	0.0282144	0.171352	0.565283	0.717359	0.670686	0.000290399	18	0.00401662	0.0413647
158	0.155753	0.90475	2.03765	0.809335	0.057287	0.468222	0.387206	0.0302473	0.0241434	0.108782	0.855428	0.572286	0.556111	5.00736e-05	17	0.00171625	0.0299588
159	0.707107	0.206441	2.5256	0.914039	0.0872153	0.415347	0.292006	0.0488396	0.0309321	0.159543	0.707354	0.646323	0.612242	0.00017638	22	0.00283148	0.0324654
160	0.707107	0.178346	3.95518	0.992567	0.0930733	0.363962	0.232336	0.0544422	0.0283751	0.165635	0.596298	0.701851	0.657377	3.81139e-05	21	0.0013472	0.0144746
161	0.0989119	0.895527	4.17809	0.942337	0.0485263	0.36798	0.299354	0.0287455	0.0166146	0.0907201	0.667334	0.666333	0.633718	7.74959e-06	17	0.000675173	0.0139135
162	0.0795219	1.40043	3.97707	0.889985	0.049612	0.405766	0.335604	0.0288958	0.018842	0.0954757	0.741371	0.629315	0.605302	6.73363e-05	17	0.00199022	0.0401156
163	0.110588	1.0906	4.25367	0.929603	0.0614953	0.386155	0.299188	0.0364769	0.0216626	0.116279	0.685343	0.657329	0.627404	9.41844e-05	20	0.00217007	0.0352885
164	0.707107	0.235253	2.42523	0.904135	0.0961607	0.428676	0.292684	0.0535372	0.0347271	0.176529	0.721361	0.63932	0.606556	0.000110238	23	0.00218928	0.0227669
165	0.606949	0.21436	2.89278	0.935263	0.0826738	0.397129	0.28021	0.0469039	0.0282439	0.150296	0.677339	0.661331	0.624156	7.73723e-05	19	0.00201798	0.0244089
166	0.0887626	1.0734	2.60627	0.835511	0.0409287	0.438146	0.380264	0.0222877	0.0167049	0.0779852	0.818409	0.590795	0.571588	9.71462e-06	11	0.000939759	0.0229609
167	0.111027	1.51267	5.54827	0.953657	0.0782035	0.380961	0.270365	0.0487768	0.0267085	0.150971	0.651326	0.674337	0.646176	4.29698e-05	16	0.00163878	0.0209554
168	0.137019	1.50002	4.00839	0.883618	0.08862	0.437851	0.312524	0.0515809	0.0340919	0.171345	0.750375	0.624812	0.602069	1.68575e-05	20	0.000918081	0.0103597
169	0.124248	1.17653	4.55377	0.936678	0.0735428	0.389671	0.285666	0.0441293	0.0256489	0.139556	0.675338	0.662331	0.632422	4.08008e-05	21	0.00139388	0.0189533
170	0.0440201	2.2843	3.81224	0.81075	0.0333935	0.450326	0.403101	0.0186599	0.0145985	0.0665168	0.853427	0.573287	0.561058	3.94006e-06	15	0.000512514	0.0153477
171	0.05906	1.87944	6.82179	0.974881	0.04713	0.343981	0.277329	0.0308449	0.0156369	0.0929634	0.621311	0.689345	0.663591	1.60744e-05	15	0.0010352	0.0219647
172	0.065684	1.19307	4.18325	0.917576	0.0382308	0.378209	0.324142	0.0225755	0.0137934	0.0727378	0.702351	0.648824	0.620737	9.1981e-06	12	0.000875505	0.0229005
173	0.100968	1.64169	7.35834	1.00742	0.0775599	0.342487	0.232801	0.0514626	0.0238704	0.150666	0.575288	0.712356	0.683135	6.08131e-05	18	0.00183807	0.0236987
174	0.0307941	2.5835	10.7039	1.03643	0.028175	0.287056	0.247211	0.0207697	0.00839019	0.0583198	0.534267	0.732866	0.71227	2.32406e-05	13	0.00133706	0.0474557
175	0.0273433	3.30017	4.24792	0.764765	0.0235579	0.475888	0.442572	0.0129733	0.0112675	0.0484817	0.918459	0.54077	0.535185	1.28797e-05	12	0.00103601	0.043977
176	0.0816568	1.74351	6.73336	0.981248	0.0632748	0.350895	0.261411	0.0412575	0.0206292	0.123773	0.612306	0.693847	0.666662	2.34513e-05	17	0.00117452	0.0185621
177	0.122225	1.76182	4.5344	0.889985	0.0877652	0.432745	0.308626	0.0521889	0.0336975	0.171773	0.741371	0.629315	0.60765	0.000136594	17	0.0028346	0.0322975
178	0.110619	1.18451	3.24146	0.866639	0.058958	0.428883	0.345504	0.0332149	0.0230703	0.11257	0.774387	0.612806	0.590118	2.71766e-05	18	0.00122874	0.020841
179	0.264239	0.639854	3.16978	0.911209	0.0930397	0.421467	0.289889	0.053001	0.0334599	0.172922	0.711356	0.644322	0.613006	5.34245e-05	17	0.00177274	0.0190536
180	0.0414377	2.58444	7.7918	0.961439	0.0368687	0.34623	0.29409	0.0250059	0.0128647	0.0757411	0.64032	0.67984	0.660298	5.10175e-05	13	0.00198102	0.0537316
181	0.145897	1.29324	4.93546	0.945167	0.092758	0.397256	0.266076	0.0565467	0.0319462	0.176986	0.663332	0.668334	0.638997	9.01614e-05	17	0.00230296	0.0248276
182	0.0659816	1.88821	18.2053	1.17368	0.0580507	0.211133	0.129037	0.046267	0.0111758	0.114886	0.34017	0.829915	0.805445	2.6722e-05	12	0.00149226	0.0257061
183	0.707107	0.240513	2.15712	0.885741	0.0922812	0.438939	0.308434	0.0507866	0.034348	0.170269	0.747374	0.626313	0.596545	0.000154095	25	0.0024827	0.0269036
184	0.707107	0.242385	2.19263	0.887863	0.093738	0.438469	0.305903	0.0516553	0.0347775	0.172866	0.744372	0.627814	0.597635	9.08625e-05	26	0.00186941	0.019943
185	0.707107	0.294069	2.31054	0.890693	0.114333	0.451031	0.28934	0.0632371	0.0422595	0.210993	0.74037	0.629815	0.599423	0.000245153	29	0.0029075	0.0254301
186	0.0349543	2.99935	2.94405	0.703216	0.0269265	0.521791	0.483711	0.0134363	0.0135615	0.0539957	1.0055	0.497249	0.497681	8.40583e-06	15	0.000748591	0.0278013
187	0.0692224	1.78475	7.88765	1.01379	0.0554269	0.322334	0.243949	0.037449	0.0169018	0.108702	0.566283	0.716858	0.689024	0.000118012	17	0.00263474	0.0475355
188	0.707107	0.263571	2.86829	0.928896	0.115388	0.424763	0.26158	0.0653415	0.0399245	0.210532	0.686343	0.656828	0.620727	0.000205289	24	0.00292468	0.0253465
189	0.0900556	1.19092	2.09187	0.785989	0.0400301	0.472528	0.415917	0.0208316	0.0174887	0.0766407	0.888444	0.555778	0.543618	2.75886e-06	20	0.000371407	0.00927818
190	0.0939065	1.1872	2.81562	0.839048	0.0474987	0.44029	0.373117	0.0260646	0.019351	0.0908312	0.813407	0.593297	0.573913	5.55344e-06	8	0.000833174	0.017541
191	0.104593	1.36381	8.95622	1.06614	0.0766084	0.300293	0.191953	0.0523624	0.0203326	0.14539	0.492246	0.753877	0.720302	0.000136698	12	0.00337512	0.0440569
192	0.707107	0.284856	2.57156	0.909087	0.117312	0.440131	0.274227	0.0656857	0.0420253	0.215422	0.714357	0.642821	0.609833	0.000136498	26	0.00229127	0.0195314
193	0.707107	0.307144	1.54838	0.831266	0.0947228	0.479185	0.345227	0.0501594	0.0383583	0.177035	0.824412	0.587794	0.56666	0.000145195	26	0.00236314	0.0249479
194	0.159686	1.13186	3.95903	0.911209	0.0887279	0.418418	0.292938	0.0519065	0.0323062	0.168425	0.711356	0.644322	0.616374	2.70863e-05	21	0.0011357	0.0127998
195	0.329892	0.671796	2.30396	0.85249	0.104405	0.471024	0.323373	0.0568605	0.0412305	0.196182	0.794397	0.602801	0.579671	9.78526e-05	27	0.00190373	0.018234
196	0.155111	0.896541	4.88028	0.973466	0.0797967	0.368081	0.255231	0.0484558	0.0257498	0.148411	0.623312	0.688344	0.652994	3.96663e-05	21	0.00137436	0.0172233
197	0.161241	0.962201	3.77167	0.916161	0.0800272	0.408764	0.295588	0.046577	0.0287522	0.150658	0.704352	0.647824	0.618313	8.0377e-05	19	0.00205679	0.0257011
198	0.707107	0.263753	2.99974	0.936678	0.117836	0.420991	0.254346	0.0670667	0.0401902	0.214514	0.675338	0.662331	0.62529	0.000116301	22	0.00229922	0.019512
199	0.707107	0.244756	2.68814	0.920406	0.104807	0.423284	0.275065	0.0590194	0.0367836	0.191606	0.698349	0.650825	0.61605	9.50224e-05	25	0.00194959	0.0186017
200	0.415848	0.359563	2.43408	0.892108	0.0820932	0.427233	0.311136	0.0455437	0.0303177	0.151723	0.738369	0.630815	0.600354	3.57233e-05	21	0.00130427	0.0158876
201	0.0758387	1.64452	7.99919	1.02582	0.0590374	0.316383	0.232892	0.0398903	0.0174373	0.114655	0.549275	0.725363	0.695831	9.44986e-06	17	0.00074557	0.0126288
202	0.103382	0.966706	2.80012	0.85815	0.0459997	0.425723	0.36067	0.0254584	0.0181343	0.0871854	0.786393	0.606803	0.584006	1.52207e-05	16	0.000975344	0.0212033
203	0.707107	0.255712	2.38497	0.89989	0.102723	0.436318	0.291046	0.057107	0.0373573	0.188929	0.727364	0.636318	0.604535	6.75259e-05	20	0.00183747	0.0178877
204	0.707107	0.279566	2.46847	0.90272	0.113095	0.441651	0.281711	0.0630285	0.0409629	0.207983	0.723362	0.638319	0.606093	0.000443322	19	0.0048304	0.042711
205	0.707107	0.402829	1.22996	0.792356	0.103297	0.512762	0.366678	0.0530305	0.0441652	0.194392	0.87944	0.56028	0.545605	0.000755563	30	0.00501851	0.0485833
206	0.0750035	1.44456	3.04795	0.831266	0.0435609	0.443008	0.381404	0.023973	0.0180674	0.0840808	0.824412	0.587794	0.570238	1.24287e-05	15	0.000910263	0.0208963
207	0.252896	0.604925	3.76644	0.946582	0.0913066	0.395229	0.266102	0.0532863	0.0308033	0.168179	0.661331	0.669335	0.633684	3.69615e-05	19	0.00139476	0.0152755
208	0.448383	0.360518	3.3964	0.949412	0.103159	0.401609	0.25572	0.0594827	0.0344254	0.187816	0.657329	0.671336	0.633414	9.4729e-05	18	0.00229406	0.0222382
209	0.168513	1.09328	2.93443	0.85532	0.0825085	0.45354	0.336855	0.0457948	0.0327631	0.157116	0.790395	0.604802	0.582943	1.24801e-05	24	0.000721113	0.00873986
210	0.293269	0.405669	4.15622	0.982663	0.080377	0.361988	0.248317	0.0474833	0.0251317	0.14523	0.610305	0.694847	0.653905	3.16199e-05	21	0.00122707	0.0152665
211	0.707107	0.233467	2.87216	0.932433	0.103659	0.413968	0.267373	0.0587746	0.0356011	0.188752	0.681341	0.65933	0.622773	6.6539e-05	23	0.00170088	0.0164085
212	0.200325	0.990931	4.34092	0.942337	0.105908	0.408555	0.258779	0.0631267	0.036348	0.198949	0.667334	0.666333	0.6346	5.98473e-05	24	0.00157913	0.0149104
213	0.707107	0.304159	1.82776	0.853905	0.103656	0.469494	0.322902	0.0558299	0.0406198	0.192899	0.792396	0.603802	0.57885	0.00021318	26	0.00286343	0.0276242
214	0.11844	1.35312	3.98907	0.894938	0.0726775	0.418574	0.315793	0.0424334	0.0273348	0.139536	0.734367	0.632816	0.608206	1.73393e-05	20	0.00093111	0.0128115
215	0.707107	0.262788	2.28446	0.892108	0.10294	0.441974	0.296395	0.0569278	0.0379397	0.189735	0.738369	0.630815	0.600077	0.000168162	26	0.00254318	0.0247056
216	0.707107	0.226243	2.69114	0.921821	0.0977314	0.417281	0.279068	0.0550031	0.0342248	0.178456	0.696348	0.651826	0.616434	0.000161313	26	0.00249085	0.0254867
217	0.0424644	2.9111	3.37674	0.738589	0.0336864	0.501559	0.453919	0.017613	0.0163387	0.0679034	0.955478	0.522261	0.518766	2.17599e-05	13	0.00129377	0.0384064
218	0.707107	0.356716	1.78738	0.845415	0.117488	0.485277	0.319125	0.0629801	0.046647	0.219254	0.804402	0.597799	0.574494	0.000613083	32	0.00437708	0.0372557
219	0.188872	1.41997	4.16669	0.898475	0.120263	0.449721	0.279643	0.0707116	0.045075	0.231573	0.729365	0.635318	0.610706	2.46635e-05	26	0.000973959	0.00809855
220	0.435987	0.465017	3.17757	0.928188	0.120212	0.428675	0.258669	0.0687474	0.0417923	0.221079	0.687344	0.656328	0.621925	6.89754e-05	15	0.00214438	0.0178383
221	0.118112	1.31697	5.17523	0.953657	0.0766817	0.379885	0.271441	0.0471906	0.0260132	0.146407	0.651326	0.674337	0.644647	4.59846e-05	17	0.00164468	0.0214481
222	0.211721	0.795597	2.53208	0.856027	0.0791277	0.450649	0.338746	0.0434017	0.0311791	0.149162	0.789395	0.605303	0.581942	2.34741e-05	23	0.00101025	0.0127674
223	0.149747	0.819062	4.81622	0.977003	0.0724344	0.360373	0.257936	0.0438634	0.023158	0.134043	0.618309	0.690845	0.654469	3.48902e-05	16	0.0014767	0.0203867
224	0.707107	0.311778	1.85777	0.856027	0.106913	0.470297	0.319098	0.0577259	0.0417406	0.198933	0.789395	0.605303	0.580355	0.000361084	25	0.00380044	0.0355469
225	0.058681	2.30261	6.18765	0.923236	0.0492015	0.381964	0.312383	0.0313639	0.0182183	0.0991644	0.694347	0.652826	0.632563	9.95226e-05	15	0.00257582	0.0523524
226	0.707107	0.326841	2.24064	0.882203	0.12335	0.46341	0.288966	0.0678771	0.0462662	0.228287	0.752376	0.623812	0.594666	0.000556792	28	0.00445931	0.0361516
227	0.368394	0.433617	3.22871	0.933848	0.0966563	0.408016	0.271324	0.0553946	0.0332437	0.177277	0.67934	0.66033	0.624951	0.00016776	24	0.00264386	0.0273532
228	0.13277	1.22264	5.60977	0.97771	0.0845948	0.368472	0.248837	0.0528204	0.0273219	0.160285	0.617309	0.691346	0.659083	2.14231e-05	18	0.00109095	0.0128962
229	0.229123	0.610941	3.51311	0.93314	0.0811904	0.39758	0.28276	0.0469497	0.0280719	0.150043	0.68034	0.65983	0.625816	1.6679e-05	23	0.000851571	0.0104886
230	0.707107	0.224131	2.88941	0.933848	0.10021	0.410529	0.268811	0.0568115	0.0343402	0.182303	0.67934	0.66033	0.623263	0.000218057	18	0.00348056	0.0347328
231	0.0506847	2.82668	25.2377	1.1949	0.0487617	0.189557	0.120598	0.0432367	0.00887391	0.104221	0.310155	0.844922	0.82971	3.50322e-06	15	0.000483268	0.00991081
232	0.536107	0.238513	4.19578	0.998227	0.0937549	0.360442	0.227852	0.0552521	0.0282674	0.167039	0.588294	0.705853	0.661547	4.69976e-05	22	0.00146159	0.0155895
233	0.0713256	1.70432	5.33767	0.931018	0.0524305	0.378745	0.304597	0.0324054	0.0187687	0.102348	0.683342	0.658329	0.633238	8.57977e-06	18	0.000690401	0.0131679
234	0.15435	1.13133	6.63962	1.01945	0.0979575	0.348406	0.209873	0.0629278	0.0288813	0.183618	0.558279	0.72086	0.68542	1.79704e-05	19	0.000972528	0.00992806
235	0.0717938	1.29351	1.54774	0.730099	0.0286546	0.504004	0.46348	0.014061	0.0133789	0.0548799	0.967484	0.516258	0.51243	1.35409e-05	15	0.000950118	0.0331576
236	0.0808981	1.56527	6.39098	0.981248	0.0594944	0.348222	0.264084	0.0382539	0.019293	0.115094	0.612306	0.693847	0.664743	1.04468e-05	18	0.000761827	0.012805
237	0.0610994	2.36238	7.79873	0.974881	0.0532045	0.348277	0.273034	0.0360681	0.0179551	0.108046	0.621311	0.689345	0.667641	5.68278e-05	16	0.0018846	0.0354219
238	0.162153	0.878804	4.77629	0.970636	0.0818694	0.371547	0.255766	0.049546	0.0265504	0.152193	0.627314	0.686343	0.651095	4.19845e-05	21	0.00141395	0.0172708
239	0.585479	0.238354	3.31159	0.956487	0.0931423	0.389523	0.2578	0.0536035	0.0305756	0.168358	0.647324	0.676338	0.636779	5.33021e-05	20	0.00163251	0.0175271
240	0.116201	1.18539	4.87647	0.950827	0.0703553	0.377413	0.277915	0.042787	0.0239059	0.133386	0.655328	0.672336	0.641552	1.12706e-05	16	0.000839294	0.0119294
241	0.707107	0.449434	1.84112	0.839756	0.145096	0.508802	0.303605	0.0776178	0.0581757	0.271587	0.812406	0.593797	0.571587	0.000470224	36	0.00361411	0.0249084
242	0.707107	0.283418	2.07254	0.875129	0.104506	0.455088	0.307293	0.0571667	0.0395965	0.193526	0.762381	0.618809	0.59079	0.000111782	21	0.00230715	0.0220766
243	0.664093	0.221962	2.36809	0.902012	0.0846693	0.422051	0.302311	0.0470678	0.0306702	0.155476	0.724362	0.637819	0.605467	4.44086e-05	19	0.00152882	0.0180564
244	0.707107	0.327102	2.36138	0.890693	0.126804	0.459849	0.280521	0.0702102	0.0469011	0.234223	0.74037	0.629815	0.599517	0.000115925	21	0.00234952	0.0185288
245	0.206355	0.766292	4.02941	0.945875	0.0902745	0.394999	0.267332	0.0531855	0.0306099	0.167591	0.662331	0.668834	0.634706	1.34645e-05	18	0.000864886	0.00958062
246	0.707107	0.37872	1.6011	0.827729	0.11588	0.496647	0.332768	0.0612766	0.0472173	0.216988	0.829415	0.585293	0.564793	5.76847e-05	34	0.00130254	0.0112405
247	0.707107	0.414488	1.48316	0.814287	0.119357	0.50861	0.339814	0.0624983	0.0495484	0.224093	0.848424	0.575788	0.557788	9.6635e-05	34	0.00168588	0.0141247
248	0.707107	0.18494	2.42633	0.909794	0.0773016	0.411339	0.302018	0.0431361	0.0276088	0.14149	0.713357	0.643322	0.609742	0.000123125	22	0.00236571	0.0306037
249	0.707107	0.251656	2.11633	0.881496	0.0951176	0.443947	0.30943	0.0522038	0.0356609	0.175729	0.753377	0.623312	0.594138	6.82771e-05	21	0.00180313	0.0189569
250	0.357895	0.405825	3.74742	0.963561	0.0944318	0.385433	0.251886	0.0551139	0.0306824	0.171593	0.637319	0.681341	0.64238	2.25666e-05	17	0.00115215	0.0122009
251	0.707107	0.371611	1.76223	0.841878	0.120674	0.490032	0.319373	0.0645391	0.0481688	0.225416	0.809405	0.595298	0.572623	0.000588195	30	0.00442792	0.0366933
252	0.155211	0.93022	3.31676	0.893523	0.0720321	0.419118	0.31725	0.04105	0.0268575	0.135815	0.736368	0.631816	0.604499	4.61932e-05	20	0.00151976	0.0210983
253	0.0616693	2.44268	5.15512	0.869469	0.0510207	0.42127	0.349116	0.0308269	0.0206865	0.103027	0.770385	0.614807	0.598425	4.03836e-05	16	0.0015887	0.0311384
254	0.494231	0.326313	2.38175	0.892108	0.0888297	0.431997	0.306373	0.0492288	0.0327804	0.164018	0.738369	0.630815	0.600284	5.56056e-05	18	0.00175761	0.0197863
255	0.212709	0.48204	3.53314	0.945875	0.0629968	0.375711	0.28662	0.0364983	0.0212125	0.115422	0.662331	0.668834	0.632434	1.63617e-05	17	0.000981046	0.0155729
256	0.175073	0.858608	4.73209	0.970636	0.0868575	0.375074	0.252239	0.0525018	0.0281441	0.161292	0.627314	0.686343	0.651016	4.49391e-05	22	0.00142923	0.0164548
257	0.707107	0.288118	2.35777	0.89423	0.113473	0.447921	0.287446	0.0628805	0.041706	0.209173	0.735368	0.632316	0.60123	0.000132512	26	0.00225757	0.0198952
258	0.116125	1.29657	5.02953	0.948705	0.074278	0.381687	0.276642	0.045429	0.0254252	0.141708	0.658329	0.670835	0.641161	4.11835e-05	19	0.00147226	0.0198209
259	0.707107	0.369334	1.43193	0.814287	0.105868	0.499072	0.349352	0.055355	0.0439431	0.198596	0.848424	0.575788	0.557463	0.000414958	39	0.00326189	0.0308111
260	0.707107	0.349336	1.94251	0.85815	0.120967	0.478733	0.30766	0.0654578	0.0471233	0.225162	0.786393	0.606803	0.581428	0.000284852	32	0.00298356	0.0246643
261	0.707107	0.276531	2.17937	0.883618	0.105061	0.449477	0.300898	0.0578071	0.0392608	0.194136	0.750375	0.624812	0.595532	0.00019544	25	0.002796	0.0266131
262	0.707107	0.333736	1.94358	0.860272	0.116339	0.47396	0.309432	0.0630528	0.0451446	0.216395	0.783392	0.608304	0.582757	0.000120085	35	0.00185229	0.0159215
263	0.707107	0.395296	1.35775	0.80509	0.108448	0.507399	0.354031	0.0563057	0.0455814	0.203774	0.861431	0.569285	0.552628	0.000215759	32	0.00259662	0.0239436
264	0.278866	0.495059	3.36729	0.93597	0.08275	0.396682	0.279656	0.047656	0.0283838	0.15208	0.676338	0.661831	0.626724	1.56296e-05	26	0.000775331	0.00936955
265	0.0650349	1.97126	13.7478	1.11991	0.0568712	0.248318	0.16789	0.0433974	0.0132246	0.113244	0.416208	0.791896	0.76644	9.03577e-05	16	0.00237642	0.041786
266	0.0835137	1.78177	6.98394	0.986907	0.0656272	0.348557	0.255746	0.0431605	0.0211802	0.128681	0.604302	0.697849	0.670812	4.16437e-05	20	0.00144298	0.0219875
267	0.707107	0.239927	2.32858	0.89706	0.0958591	0.433465	0.2979	0.0531214	0.0350419	0.176327	0.731366	0.634317	0.602534	0.000254964	26	0.0031315	0.0326678
268	0.707107	0.297066	1.83612	0.85532	0.1018	0.467181	0.323214	0.0548775	0.0398027	0.18936	0.790395	0.604802	0.579609	0.000258094	35	0.00271553	0.0266753
269	0.707107	0.250197	2.07673	0.878666	0.0936603	0.444917	0.312462	0.0512934	0.0352783	0.173143	0.757379	0.621311	0.592496	0.000201355	26	0.00278288	0.0297125
270	0.0653597	2.17759	9.31938	1.02723	0.056795	0.313797	0.233477	0.0401663	0.0170391	0.114411	0.547274	0.726363	0.702142	3.97341e-05	19	0.00144612	0.0254622
271	0.159887	1.17726	5.36476	0.971343	0.098809	0.383025	0.243288	0.0611322	0.0322837	0.186832	0.626313	0.686843	0.654409	5.50747e-05	15	0.00191615	0.0193925
272	0.100557	1.23269	3.20962	0.860272	0.054626	0.430322	0.353069	0.0306543	0.0216107	0.10453	0.783392	0.608304	0.586517	9.19781e-06	14	0.000810547	0.0148381
273	0.707107	0.299135	2.40072	0.896352	0.118335	0.449859	0.282507	0.0657222	0.043332	0.218108	0.732366	0.633817	0.602656	0.000410379	25	0.00405156	0.034238
274	0.707107	0.270399	2.24379	0.88857	0.104593	0.445644	0.297728	0.0577215	0.0387765	0.192996	0.743372	0.628314	0.598163	0.000477852	24	0.00446212	0.0426618
275	0.707107	0.201173	2.288	0.898475	0.0809959	0.421955	0.30741	0.0448744	0.0295135	0.148776	0.729365	0.635318	0.603248	5.81132e-05	18	0.00179681	0.0221839
276	0.0684328	0.879585	5.68857	1.00601	0.036245	0.314273	0.263015	0.0225522	0.0109228	0.06695	0.577289	0.711356	0.673702	1.36073e-05	15	0.000952445	0.0262779
277	0.707107	0.248731	2.55248	0.911209	0.103684	0.428994	0.282362	0.0580342	0.0369941	0.190057	0.711356	0.644322	0.610704	0.000242471	20	0.00348189	0.0335816
278	0.48292	0.240959	2.94577	0.93597	0.0736711	0.390262	0.286076	0.0418763	0.0251429	0.134038	0.676338	0.661831	0.62484	4.77149e-05	21	0.00150736	0.0204607
279	0.707107	0.257414	2.55684	0.910502	0.106986	0.431829	0.280527	0.0598677	0.0382297	0.196195	0.712356	0.643822	0.610288	0.000225743	24	0.00306691	0.0286664
280	0.43091	0.420043	2.95654	0.919699	0.10608	0.424685	0.274665	0.0601834	0.0374009	0.195168	0.69935	0.650325	0.616732	9.02275e-05	25	0.00189976	0.0179088
281	0.610981	0.294513	2.21898	0.884326	0.0968647	0.443181	0.306194	0.0533423	0.0361759	0.179036	0.749375	0.625313	0.595882	4.69465e-05	22	0.0014608	0.0150808
282	0.707107	0.222701	3.28319	0.956487	0.105475	0.398244	0.24908	0.0606534	0.0346111	0.190529	0.647324	0.676338	0.636684	0.00011712	23	0.00225658	0.0213945
283	0.707107	0.265903	2.38307	0.898475	0.106304	0.439851	0.289514	0.0590477	0.038769	0.195633	0.729365	0.635318	0.603657	0.000252329	24	0.00324248	0.0305019
284	0.121995	1.35185	7.60206	1.03289	0.0867437	0.330972	0.208298	0.0574828	0.0249781	0.164922	0.53927	0.730365	0.697092	0.000112793	20	0.0023748	0.0273772
285	0.133668	1.07713	5.83125	0.996812	0.0802724	0.351909	0.238386	0.0503857	0.0248102	0.150392	0.590295	0.704852	0.670059	9.41089e-05	18	0.00228654	0.0284848
286	0.246664	0.76322	3.13052	0.897767	0.0980559	0.434519	0.295847	0.0556218	0.0361598	0.183563	0.730365	0.634817	0.606023	4.18903e-05	21	0.00141237	0.0144037
287	0.182371	1.00166	3.64639	0.906257	0.0917282	0.424041	0.294318	0.0530661	0.0335386	0.173209	0.718359	0.64082	0.61274	6.53296e-05	21	0.00176378	0.0192284
288	0.707107	0.193319	2.56225	0.917576	0.0827385	0.409681	0.292671	0.0464055	0.0291596	0.15113	0.702351	0.648824	0.614113	0.000111705	23	0.0022038	0.0266357
289	0.707107	0.278489	3.12418	0.942337	0.125846	0.422653	0.24468	0.0719339	0.0424845	0.228837	0.667334	0.666333	0.628692	0.000228903	20	0.00338307	0.0268826
290	0.707107	0.243683	2.56065	0.911917	0.101965	0.427278	0.283077	0.0570659	0.0363454	0.186823	0.710355	0.644822	0.61091	0.00055053	17	0.0056907	0.0558102
291	0.707107	0.355684	2.18459	0.875836	0.130886	0.473241	0.28814	0.0718102	0.0495884	0.242797	0.761381	0.61931	0.591524	7.35902e-05	27	0.00165093	0.0126135
292	0.0765392	1.46162	3.78008	0.874421	0.0480407	0.415661	0.347721	0.027652	0.0187213	0.0927466	0.763382	0.618309	0.596292	1.48644e-05	16	0.00096386	0.0200634
293	0.0282535	2.97304	7.42644	0.925358	0.0257483	0.36388	0.327466	0.017158	0.00972725	0.0537706	0.691346	0.654327	0.638194	1.84303e-05	17	0.00104122	0.0404383
294	0.707107	0.289786	2.22945	0.885741	0.110799	0.452034	0.29534	0.0610794	0.0412735	0.204706	0.747374	0.626313	0.596753	0.000312787	25	0.00353716	0.0319241
295	0.123271	3.09614	4.8997	0.812872	0.107368	0.501133	0.349292	0.0625292	0.0481439	0.221346	0.850425	0.574787	0.56499	0.000245763	25	0.00313536	0.0292019
296	0.0878168	0.853682	7.29267	1.05695	0.0483393	0.286807	0.218445	0.0311956	0.0129222	0.0882357	0.505253	0.747374	0.707098	5.93481e-06	15	0.00062901	0.0130124
297	0.0635704	1.4047	3.90627	0.885741	0.0395088	0.401624	0.34575	0.0229204	0.0151092	0.0760591	0.747374	0.626313	0.602699	6.26042e-06	14	0.00066871	0.0169256
298	0.330628	0.298685	3.81647	0.976296	0.0679056	0.357671	0.261638	0.0396842	0.0214581	0.122284	0.61931	0.690345	0.649047	2.79644e-05	14	0.00141331	0.0208129
299	0.189349	0.684514	4.44406	0.972051	0.0791133	0.368598	0.256715	0.0472843	0.0254514	0.145471	0.625313	0.687344	0.650084	2.24269e-05	20	0.00105893	0.013385
300	0.0961813	1.44339	9.84049	1.081	0.0731146	0.287318	0.183918	0.0510571	0.0186953	0.139505	0.471236	0.764382	0.731977	2.3112e-05	15	0.00124129	0.0169773
301	0.707107	0.185636	2.4948	0.914039	0.0786684	0.409304	0.29805	0.0440112	0.0278944	0.143811	0.707354	0.646323	0.612069	4.94609e-05	15	0.00181587	0.0230826
302	0.0909217	1.46358	4.38516	0.906257	0.059588	0.401315	0.317045	0.0353996	0.0220735	0.114946	0.718359	0.64082	0.615933	1.13712e-05	19	0.000773616	0.0129828
303	0.707107	0.230088	2.52165	0.911209	0.0961226	0.423647	0.287709	0.0537684	0.0342809	0.176099	0.711356	0.644322	0.610662	0.000146616	17	0.00293674	0.0305521
304	0.154504	0.664429	5.51726	1.01591	0.0674134	0.329309	0.233972	0.0415117	0.0197567	0.122537	0.563282	0.718359	0.677539	3.55774e-05	15	0.00154007	0.0228452
305	0.102648	1.60484	6.22605	0.972758	0.0759096	0.365832	0.25848	0.0485577	0.0250656	0.147247	0.624312	0.687844	0.659543	1.52885e-05	17	0.000948328	0.0124929
306	0.707107	0.367152	2.17404	0.873714	0.134124	0.477031	0.287351	0.0734863	0.0510059	0.248984	0.764382	0.617809	0.590289	0.000450375	29	0.00394083	0.0293819
307	0.150782	1.13352	4.05463	0.916161	0.0844776	0.411911	0.292441	0.0496503	0.0304971	0.160295	0.704352	0.647824	0.619487	5.39272e-05	19	0.00168472	0.0199428
308	0.707107	0.28272	2.66413	0.914746	0.118547	0.437002	0.269351	0.0665888	0.0420701	0.217318	0.706353	0.646823	0.612824	0.000278672	31	0.00299824	0.0252915
309	0.117489	1.33651	4.20225	0.906964	0.0727377	0.410113	0.307246	0.0429038	0.0268222	0.139452	0.717359	0.641321	0.61532	8.15056e-05	22	0.00192479	0.026462
310	0.336282	0.776687	2.79522	0.875836	0.129108	0.471984	0.289397	0.0719872	0.0493206	0.242616	0.761381	0.61931	0.593426	5.8143e-05	29	0.00141596	0.0109672
311	0.707107	0.385839	1.772	0.841171	0.124985	0.49358	0.316825	0.0668341	0.0499503	0.233569	0.810405	0.594797	0.572286	0.000313881	19	0.00406449	0.0325199
312	0.707107	0.192121	3.04231	0.945875	0.089234	0.394264	0.268068	0.0508913	0.0298772	0.161537	0.662331	0.668834	0.630089	0.00039423	21	0.00433277	0.0485551
313	0.707107	0.233252	2.82808	0.929603	0.102832	0.415384	0.269958	0.0581866	0.0355086	0.18739	0.685343	0.657329	0.62102	0.000391677	18	0.00466475	0.0453629
314	0.231789	0.795759	2.70841	0.868054	0.0892783	0.449322	0.323064	0.0494806	0.0345428	0.168047	0.772386	0.613807	0.588891	3.42458e-05	16	0.001463	0.0163869
315	0.707107	0.180524	4.14482	1.00106	0.0958117	0.359895	0.224397	0.0563341	0.0286695	0.170007	0.584292	0.707854	0.662726	0.000243811	22	0.00332901	0.0347453
316	0.136923	1.2358	4.84623	0.945167	0.0846266	0.391506	0.271826	0.0513679	0.0291135	0.160963	0.663332	0.668334	0.638258	4.72609e-05	20	0.00153722	0.0181647
317	0.707107	0.277018	2.91154	0.930311	0.12138	0.427999	0.256343	0.0688521	0.0418935	0.221491	0.684342	0.657829	0.621714	0.000157575	23	0.00261745	0.0215642
318	0.633957	0.324448	2.0925	0.872299	0.105986	0.458135	0.308248	0.057933	0.0403635	0.196593	0.766383	0.616808	0.58937	0.000144148	25	0.00240124	0.0226562
319	0.121881	1.18972	5.91314	0.991152	0.0774826	0.353938	0.244361	0.048822	0.0243276	0.146299	0.598299	0.70085	0.667427	5.80334e-05	21	0.00166238	0.0214548
320	0.707107	0.284862	1.56871	0.835511	0.0893501	0.472385	0.346025	0.0474538	0.0359486	0.166805	0.818409	0.590795	0.568975	0.000146955	29	0.00225109	0.0251941
321	0.217822	0.777518	2.48297	0.854612	0.0793914	0.451836	0.33956	0.0434737	0.0313285	0.149604	0.791396	0.604302	0.581182	2.66985e-05	19	0.0011854	0.0149311
322	0.707107	0.290949	2.20081	0.883618	0.110436	0.453278	0.297098	0.0607923	0.0412803	0.204145	0.750375	0.624812	0.595579	8.76098e-05	28	0.00176888	0.0160172
323	0.707107	0.207064	3.01122	0.943045	0.095077	0.400396	0.265937	0.0541938	0.0320007	0.172389	0.666333	0.666833	0.628738	5.21686e-05	20	0.00161506	0.0169869
324	0.707107	0.265766	2.1134	0.879373	0.0997774	0.448742	0.307636	0.0546782	0.0375615	0.184479	0.756378	0.621811	0.592784	0.000214274	24	0.00298799	0.0299466
325	0.165204	0.777092	5.16279	0.993982	0.0787424	0.352828	0.241469	0.0481413	0.0242873	0.144857	0.594297	0.702851	0.664673	2.55619e-05	16	0.00126397	0.0160519
326	0.197948	0.666983	3.08363	0.904135	0.0710461	0.410917	0.310443	0.0403268	0.0258597	0.132373	0.721361	0.63932	0.609291	3.22904e-05	22	0.00121151	0.0170524
327	0.707107	0.253853	2.30494	0.89423	0.100285	0.438596	0.296771	0.0555096	0.0368339	0.184687	0.735368	0.632316	0.60112	3.35126e-05	23	0.00120709	0.0120366
328	0.707107	0.30639	1.61166	0.836926	0.096859	0.476694	0.339714	0.0515349	0.0388937	0.180857	0.816408	0.591796	0.569896	9.33648e-05	29	0.00179429	0.0185248
329	0.0995808	1.23193	5.46668	0.971343	0.0633139	0.357926	0.268387	0.0393336	0.0207183	0.120104	0.626313	0.686843	0.654993	3.9334e-05	20	0.00140239	0.0221498
330	0.707107	0.310751	2.53748	0.904135	0.125728	0.449584	0.271777	0.0702248	0.0454529	0.231355	0.721361	0.63932	0.607073	0.000234882	28	0.00289631	0.0230363
331	0.235405	0.810491	3.05993	0.889278	0.096649	0.439527	0.302844	0.0545741	0.0361719	0.181492	0.742371	0.628814	0.601394	0.000103852	21	0.00222381	0.0230092
332	0.707107	0.234414	2.84502	0.930311	0.103578	0.415412	0.26893	0.0586253	0.0357283	0.188707	0.684342	0.657829	0.621336	0.000123194	26	0.00217675	0.0210156
333	0.707107	0.338582	1.84407	0.851782	0.114362	0.478565	0.316833	0.0615732	0.0449681	0.213083	0.795398	0.602301	0.577928	0.000827237	29	0.00534092	0.046702
334	0.707107	0.282222	2.09316	0.876544	0.104678	0.454209	0.306172	0.0573023	0.0395804	0.193766	0.76038	0.61981	0.59146	0.000337542	24	0.00375023	0.0358264
335	0.24928	0.45235	4.48174	0.992567	0.076545	0.352275	0.244024	0.0456389	0.0234774	0.138233	0.596298	0.701851	0.660321	3.61265e-05	20	0.001344	0.0175582
336	0.707107	0.205202	1.59341	0.846123	0.0671204	0.449162	0.35424	0.0358643	0.0265662	0.124861	0.803402	0.598299	0.574468	5.69604e-05	14	0.00201708	0.0300516
337	0.110637	1.21723	4.98414	0.952949	0.0683296	0.374479	0.277847	0.0417236	0.0231484	0.129744	0.652326	0.673837	0.643168	5.34022e-05	20	0.00163405	0.0239142
338	0.125341	1.19644	6.21519	1.00106	0.0807907	0.349274	0.235018	0.0513686	0.0248515	0.15244	0.584292	0.707854	0.673951	6.60327e-05	19	0.00186424	0.023075
339	0.707107	0.225877	2.53514	0.912624	0.0947887	0.421703	0.287652	0.0530693	0.0337152	0.173569	0.709355	0.645323	0.611506	5.00405e-05	20	0.00158178	0.0166874
340	0.707107	0.255528	2.53003	0.909087	0.10574	0.431948	0.282409	0.0591191	0.0378708	0.19398	0.714357	0.642821	0.609539	0.000173924	32	0.00233134	0.0220478
341	0.707107	0.256497	2.20228	0.887155	0.0988292	0.442569	0.302804	0.0544652	0.0367143	0.182359	0.745373	0.627314	0.597341	0.000102441	26	0.00198495	0.0200846
342	0.330879	0.610442	4.72606	0.989737	0.129863	0.391977	0.208323	0.0781648	0.0402339	0.236797	0.6003	0.69985	0.660183	0.000119147	23	0.00227603	0.0175264
343	0.157205	1.20068	7.11257	1.02936	0.104306	0.345892	0.19838	0.0680027	0.0301199	0.196245	0.544272	0.727864	0.693038	9.05564e-05	22	0.00202884	0.0194508
344	0.376204	0.628798	2.60191	0.877251	0.120057	0.464583	0.294797	0.0666026	0.04562	0.224445	0.75938	0.62031	0.593486	6.0765e-05	21	0.00170105	0.0141687
345	0.256934	0.555206	4.51051	0.985492	0.0926163	0.368641	0.237662	0.0553765	0.0288992	0.168552	0.606303	0.696848	0.657087	0.00018128	20	0.00301064	0.0325066
346	0.0678653	1.82959	4.63098	0.889278	0.0497328	0.406352	0.336019	0.0296634	0.0191631	0.097653	0.742371	0.628814	0.607527	3.51617e-05	17	0.00143817	0.0289179
347	0.707107	0.273198	3.15852	0.94446	0.124342	0.420089	0.244243	0.0711266	0.0418185	0.22589	0.664332	0.667834	0.629745	0.000103127	27	0.00195436	0.0157176
348	0.356969	0.39449	3.4321	0.948705	0.0888922	0.392021	0.266308	0.0513575	0.0297092	0.162133	0.658329	0.670835	0.633522	1.49432e-05	20	0.000864384	0.00972397
349	0.0913172	0.969558	4.62182	0.956487	0.0485382	0.357984	0.28934	0.0292208	0.0162226	0.0908868	0.647324	0.676338	0.643015	1.23374e-05	16	0.000878117	0.0180913
350	0.707107	0.403331	2.18599	0.870884	0.145579	0.487132	0.281252	0.0796941	0.0556408	0.27067	0.768384	0.615808	0.588866	0.000193253	30	0.00253806	0.0174342
351	0.707107	0.243321	2.69431	0.920406	0.104373	0.422978	0.275371	0.0587367	0.0366511	0.190776	0.698349	0.650825	0.615767	6.4179e-05	27	0.00154175	0.0147715
352	0.707107	0.250814	2.91293	0.93314	0.111217	0.418812	0.261528	0.0631382	0.0381602	0.202597	0.68034	0.65983	0.623289	0.000185977	23	0.00284358	0.025568
353	0.123973	1.34571	5.95917	0.981955	0.0839863	0.36504	0.246266	0.0531472	0.0269901	0.160275	0.611306	0.694347	0.663201	0.000139525	15	0.00304986	0.0363138
354	0.707107	0.195693	2.69918	0.925358	0.0858197	0.406357	0.284989	0.0483439	0.0298467	0.156381	0.691346	0.654327	0.618283	0.000223093	19	0.00342662	0.0399281
355	0.0966826	0.883699	6.69719	1.03855	0.0533753	0.303375	0.227891	0.0340714	0.014935	0.0980128	0.531266	0.734367	0.695245	1.3533e-05	16	0.000919682	0.0172305
356	0.0772077	1.72594	3.00285	0.804383	0.0486611	0.465624	0.396807	0.0263318	0.0210752	0.094814	0.862431	0.568784	0.555442	1.20065e-05	20	0.000774805	0.0159225
357	0.101674	1.48678	5.22312	0.942337	0.0701113	0.383243	0.284091	0.0431815	0.0244265	0.135216	0.667334	0.666333	0.638704	0.000156763	15	0.00323278	0.0461093
358	0.221592	0.368613	3.19089	0.937385	0.0506015	0.372949	0.301388	0.0289587	0.0172757	0.0924688	0.674337	0.662831	0.626345	7.75032e-06	17	0.000675204	0.0133436
359	0.169909	0.594363	3.65367	0.942337	0.0598699	0.376001	0.291332	0.0348317	0.0203399	0.110343	0.667334	0.666333	0.631334	2.67879e-05	21	0.00112943	0.0188648
360	0.310384	0.482717	3.12981	0.923943	0.0876061	0.40862	0.284726	0.0500034	0.0306952	0.161397	0.693347	0.653327	0.619632	4.16382e-05	23	0.00134549	0.0153585
361	0.202189	0.658196	4.76246	0.987615	0.0839703	0.361027	0.242275	0.0506538	0.026157	0.153622	0.603302	0.698349	0.659462	4.4852e-05	20	0.00149753	0.0178341
362	0.707107	0.157933	3.75676	0.985492	0.0815584	0.360822	0.245481	0.0474741	0.0252217	0.145391	0.606303	0.696848	0.653052	4.88557e-05	19	0.00160354	0.0196613
363	0.181168	0.826823	6.23426	1.02794	0.0943946	0.339884	0.20639	0.059449	0.0270457	0.17299	0.546273	0.726863	0.687314	4.59829e-05	17	0.00164465	0.0174231
364	0.0754013	1.23819	8.06983	1.0527	0.0519527	0.292364	0.218892	0.0346747	0.0142058	0.0977609	0.511256	0.744372	0.709377	6.2316e-05	16	0.00197351	0.0379867
365	0.707107	0.312703	2.48203	0.900597	0.125047	0.451603	0.27476	0.0697037	0.0454658	0.230339	0.726363	0.636818	0.605227	0.000139511	23	0.00246286	0.0196955
366	0.707107	0.218169	2.87622	0.933848	0.0975997	0.408683	0.270656	0.0553289	0.033435	0.177528	0.67934	0.66033	0.623327	0.000173547	21	0.00287474	0.0294544
367	0.102395	1.569	8.42382	1.04138	0.0788467	0.319385	0.207879	0.0537076	0.0224037	0.152223	0.527264	0.736368	0.705645	2.3597e-05	17	0.00117816	0.0149424
368	0.707107	0.266315	2.874	0.928896	0.116553	0.425587	0.260756	0.0660044	0.040333	0.212675	0.686343	0.656828	0.620707	0.000227678	23	0.00314628	0.0269944
369	0.35567	0.407961	4.09535	0.979833	0.0974096	0.376033	0.238275	0.0574575	0.0306331	0.176181	0.614307	0.692846	0.652255	5.88521e-05	21	0.00167406	0.0171858
370	0.13522	1.12682	3.95875	0.911917	0.0749409	0.408169	0.302186	0.0438666	0.0272413	0.142216	0.710355	0.644822	0.616902	0.000129166	20	0.00254132	0.033911
371	0.0741825	1.69015	4.96734	0.916161	0.0534919	0.390001	0.314352	0.0325427	0.0196297	0.104345	0.704352	0.647824	0.623753	5.40091e-06	19	0.000533159	0.0099671
372	0.189164	0.788921	3.88429	0.936678	0.0833556	0.39661	0.278727	0.0488247	0.0287634	0.155176	0.675338	0.662331	0.62928	2.54359e-05	16	0.00126085	0.0151262
373	0.0792456	1.11474	5.94932	0.998227	0.0487232	0.3286	0.259695	0.030711	0.0150317	0.0914856	0.588294	0.705853	0.671385	1.2553e-05	16	0.000885757	0.0181794
374	0.123345	1.5229	9.03054	1.05836	0.0947628	0.318633	0.184618	0.0652931	0.0257967	0.18218	0.503252	0.748374	0.716799	0.00012747	16	0.00282257	0.0297856
375	0.0441502	2.53576	4.48785	0.829851	0.0359517	0.438628	0.387785	0.0208134	0.0154622	0.0725513	0.826413	0.586793	0.573758	1.00744e-05	15	0.000819527	0.0227952
376	0.0953441	1.81155	5.99867	0.950119	0.0734536	0.380104	0.276225	0.0466385	0.0254894	0.144256	0.656328	0.671836	0.646608	9.488e-05	19	0.00223466	0.0304227
377	0.0863676	0.97152	7.41661	1.0527	0.0515209	0.292059	0.219197	0.0335219	0.0139687	0.0949812	0.511256	0.744372	0.705865	1.30527e-05	13	0.00100203	0.0194489
378	0.401722	0.273599	3.67935	0.971343	0.0753738	0.366454	0.259859	0.0438221	0.0240607	0.135766	0.626313	0.686843	0.645556	2.14603e-05	19	0.00106278	0.0141001
379	0.153474	0.897854	4.25827	0.945875	0.0758742	0.384817	0.277514	0.0450771	0.0258134	0.141781	0.662331	0.668834	0.63587	4.67832e-05	20	0.00152943	0.0201574
380	0.0904246	1.06536	4.50828	0.943752	0.0504636	0.368349	0.296983	0.0302531	0.017316	0.0951383	0.665333	0.667334	0.635982	1.27675e-05	15	0.000922587	0.0182822
381	0.181259	0.758583	3.14745	0.899182	0.071905	0.415027	0.313338	0.0408244	0.0264521	0.134553	0.728364	0.635818	0.606815	4.42817e-05	18	0.00156847	0.0218131
382	0.0383232	2.4133	3.90457	0.806505	0.0297886	0.450779	0.408651	0.0166591	0.0131494	0.0596171	0.85943	0.570285	0.558871	9.6374e-06	16	0.000776104	0.0260537
383	0.227827	0.56413	4.16621	0.969221	0.0809277	0.371882	0.257433	0.0478635	0.0261144	0.147956	0.629315	0.685343	0.646997	8.60198e-05	20	0.00207388	0.0256264
384	0.329001	0.524243	2.62813	0.889278	0.0917376	0.436054	0.306317	0.0511561	0.0341191	0.170551	0.742371	0.628814	0.599894	6.35349e-05	19	0.00182865	0.0199334
385	0.707107	0.247822	2.67565	0.918991	0.10574	0.424944	0.275406	0.0594757	0.0372197	0.193391	0.70035	0.649825	0.615083	0.00100043	18	0.00745516	0.0705047
386	0.707107	0.288701	2.93791	0.931018	0.126359	0.43102	0.252321	0.0717717	0.0435525	0.230648	0.683342	0.658329	0.622347	0.000482449	23	0.00457996	0.0362456
387	0.130181	1.64468	3.5892	0.848245	0.0850776	0.460359	0.340041	0.0481146	0.0346472	0.165524	0.8004	0.5998	0.581362	4.45162e-05	22	0.00142249	0.0167198
388	0.0965494	1.50546	10.3643	1.08737	0.0751365	0.284245	0.177986	0.0530867	0.0189315	0.144036	0.462231	0.768884	0.737129	7.21128e-05	14	0.00226956	0.0302059
389	0.707107	0.138296	1.64042	0.857442	0.0473479	0.427177	0.360217	0.0254716	0.0184054	0.087754	0.787394	0.606303	0.580524	1.14767e-05	14	0.000905407	0.0191225
390	0.0519919	2.68047	8.10569	0.964976	0.0468177	0.350764	0.284554	0.0320852	0.0162859	0.0967421	0.635318	0.682341	0.663313	0.00016611	16	0.00322209	0.0688222
391	0.0675806	1.74553	3.18858	0.814995	0.043698	0.454611	0.392813	0.0239476	0.0186792	0.0852536	0.847424	0.576288	0.561798	9.42694e-06	15	0.000792756	0.0181417
392	0.142641	1.44787	3.97233	0.885741	0.0904464	0.437642	0.309732	0.0525954	0.034633	0.174457	0.747374	0.626313	0.602962	3.88094e-05	22	0.00132818	0.0146847
393	0.707107	0.234015	2.76596	0.926066	0.102063	0.417342	0.273003	0.0576433	0.0354594	0.186205	0.690345	0.654827	0.619137	3.88732e-05	21	0.00136055	0.0133305
394	0.228526	0.53683	5.11245	1.01096	0.0835342	0.34421	0.226075	0.050738	0.0246678	0.150812	0.570285	0.714857	0.672866	5.33859e-05	18	0.00172217	0.0206164
395	0.120617	1.27	6.82281	1.01591	0.0816484	0.339375	0.223907	0.0529274	0.0243638	0.154583	0.563282	0.718359	0.684779	6.15396e-05	17	0.00190262	0.0233027
396	0.257598	0.644104	2.89784	0.894938	0.087793	0.429263	0.305105	0.0494236	0.0324318	0.163711	0.734367	0.632816	0.603791	4.70716e-05	18	0.00161712	0.0184197
397	0.0614974	1.79109	6.0683	0.954364	0.0472754	0.358591	0.291734	0.0301066	0.0162625	0.0927383	0.650325	0.674837	0.649282	4.22025e-05	15	0.00167735	0.0354804
398	0.707107	0.222476	2.52907	0.912624	0.0933904	0.420714	0.28864	0.0522822	0.0332142	0.170993	0.709355	0.645323	0.611514	0.00010286	23	0.00211475	0.0226442
399	0.27579	0.662011	3.56424	0.931018	0.104216	0.415363	0.267979	0.0603243	0.0362255	0.1931	0.683342	0.658329	0.6248	3.35533e-05	22	0.00123497	0.0118501
400	0.707107	0.356518	1.90237	0.854612	0.121668	0.48173	0.309666	0.0656959	0.0476409	0.226674	0.791396	0.604302	0.579652	3.46683e-05	22	0.00125532	0.0103176
401	0.707107	0.247722	2.33913	0.89706	0.0988704	0.435595	0.295771	0.0548108	0.0361442	0.18191	0.731366	0.634317	0.602614	3.80177e-05	27	0.00118662	0.0120018
402	0.707107	0.349151	2.53148	0.89989	0.138798	0.461827	0.265537	0.0774162	0.0505753	0.255983	0.727364	0.636318	0.604854	0.000115269	31	0.0019283	0.0138929
403	0.707107	0.250673	2.38441	0.89989	0.100906	0.435033	0.292331	0.0560564	0.0367121	0.185537	0.727364	0.636318	0.604262	0.000501105	22	0.00477258	0.0472973
404	0.707107	0.364702	1.45264	0.816409	0.105679	0.497438	0.347985	0.0553375	0.0437437	0.198162	0.845423	0.577289	0.558507	0.000397112	27	0.00383508	0.0362899
405	0.707107	0.295218	2.31862	0.8914	0.114929	0.450952	0.288418	0.06362	0.0424192	0.212078	0.73937	0.630315	0.599967	0.000473645	33	0.00378852	0.032964
406	0.707107	0.297538	1.7074	0.845415	0.0977153	0.471296	0.333106	0.0523042	0.0387612	0.182131	0.804402	0.597799	0.574359	0.000322917	24	0.00366809	0.0375385
407	0.707107	0.330112	1.76864	0.84683	0.109228	0.478436	0.323965	0.0585796	0.0432573	0.203674	0.802401	0.598799	0.575229	0.000294733	33	0.00298853	0.0273605
408	0.707107	0.35363	1.79138	0.846123	0.116766	0.484267	0.319135	0.0626266	0.0463071	0.217867	0.803402	0.598299	0.574906	0.000118655	32	0.00192561	0.0164912
409	0.707107	0.290141	2.15584	0.880081	0.108969	0.454741	0.300636	0.0598057	0.0409826	0.201577	0.755378	0.622311	0.59338	7.75296e-05	29	0.00163506	0.0150049
410	0.707107	0.423641	1.62424	0.824899	0.128472	0.507551	0.325865	0.0678547	0.0525864	0.240882	0.833417	0.583292	0.563385	0.000177556	34	0.00228522	0.0177877
411	0.707107	0.23169	2.24723	0.892815	0.0911927	0.433167	0.304201	0.0504049	0.0335511	0.167912	0.737369	0.631316	0.600373	0.000145633	25	0.00241357	0.0264667
412	0.707107	0.48234	1.35628	0.795186	0.12797	0.528207	0.347231	0.0659597	0.0545703	0.24106	0.875438	0.562281	0.547247	0.000228814	31	0.00271682	0.0212302
413	0.707107	0.379262	1.76846	0.841878	0.123034	0.491701	0.317704	0.0658372	0.0491004	0.229875	0.809405	0.595298	0.572808	0.000562626	37	0.0038995	0.0316944
414	0.707107	0.458354	1.30075	0.793063	0.119438	0.523675	0.354765	0.0614365	0.0510393	0.224952	0.878439	0.56078	0.54622	0.000241809	39	0.00249003	0.0208479
415	0.676036	0.229064	2.92212	0.93597	0.098205	0.407611	0.268728	0.0558048	0.0335001	0.17861	0.676338	0.661831	0.624879	5.11825e-05	30	0.00130617	0.0133005
416	0.707107	0.199939	2.79461	0.931018	0.0889764	0.404587	0.278755	0.0503242	0.0306212	0.161891	0.683342	0.658329	0.621705	5.0211e-05	23	0.00147753	0.0166058
417	0.15752	1.39347	4.54805	0.919699	0.101787	0.421649	0.2777	0.0609935	0.0367853	0.195558	0.69935	0.650325	0.623791	1.69296e-05	26	0.000806932	0.00792762
418	0.394725	0.585504	2.08664	0.844708	0.107081	0.478419	0.326984	0.0577492	0.0427222	0.200943	0.805403	0.597299	0.574782	0.000473067	40	0.00343899	0.032116
419	0.707107	0.302863	2.2412	0.885033	0.115477	0.455842	0.292533	0.0636421	0.0430832	0.21345	0.748374	0.625813	0.596317	0.00024545	26	0.00307252	0.0266072
420	0.707107	0.2131	2.54504	0.914039	0.0901063	0.417392	0.289962	0.0504387	0.0319808	0.164839	0.707354	0.646323	0.611975	0.000234679	26	0.00300435	0.0333423
421	0.707107	0.304174	2.34485	0.892108	0.118646	0.45308	0.28529	0.065718	0.0437544	0.218945	0.738369	0.630815	0.600316	0.000215319	25	0.00293475	0.0247355
422	0.707107	0.267587	2.08374	0.877251	0.0996195	0.450131	0.309248	0.0545267	0.0376221	0.184298	0.75938	0.62031	0.591724	0.000288977	19	0.00389991	0.0391481
423	0.707107	0.339255	2.07091	0.868762	0.12217	0.47208	0.299306	0.0666081	0.0468168	0.22685	0.771386	0.614307	0.587244	0.000419766	31	0.00367979	0.0301203
424	0.707107	0.275032	2.34757	0.894938	0.108688	0.444038	0.29033	0.0602335	0.0398886	0.200244	0.734367	0.632816	0.6016	0.000311371	31	0.00316927	0.0291593
425	0.707107	0.312436	2.25876	0.885033	0.119129	0.458424	0.28995	0.0656586	0.0444642	0.220246	0.748374	0.625813	0.596231	0.000160091	31	0.00227249	0.019076
426	0.707107	0.240641	3.73033	0.977003	0.119149	0.393406	0.224903	0.0693858	0.0375624	0.213896	0.618309	0.690845	0.648779	7.97748e-05	15	0.00230615	0.0193551
427	0.273723	0.738024	3.50302	0.921114	0.111022	0.427179	0.27017	0.0640577	0.0393372	0.20679	0.697349	0.651326	0.619544	7.51733e-05	30	0.00158296	0.0142581
428	0.107797	1.26565	5.27105	0.961439	0.0688959	0.368877	0.271443	0.0425425	0.0229954	0.131076	0.64032	0.67984	0.649128	4.54878e-05	19	0.00154729	0.0224583
429	0.707107	0.289377	1.73469	0.848245	0.0962468	0.468257	0.332143	0.0516046	0.0380243	0.179258	0.8004	0.5998	0.575759	0.000365444	29	0.00354986	0.0368829
430	0.707107	0.334135	2.09147	0.870884	0.121224	0.46991	0.298474	0.0661905	0.0462929	0.224967	0.768384	0.615808	0.588447	0.000449451	35	0.0035835	0.029561
431	0.266116	0.780534	2.77761	0.874421	0.102244	0.453988	0.309393	0.0569556	0.039144	0.192199	0.763382	0.618309	0.592673	4.31763e-05	34	0.00112689	0.0110216
432	0.281192	0.535513	2.94659	0.907672	0.0839145	0.417516	0.298843	0.0474349	0.0302941	0.155458	0.716358	0.641821	0.61026	1.7348e-05	23	0.000868481	0.0103496
433	0.707107	0.371568	1.71363	0.837633	0.118712	0.491646	0.323762	0.0632546	0.0476947	0.221899	0.815408	0.592296	0.570121	0.000251881	29	0.00294713	0.0248259
434	0.122193	1.00582	5.88463	1.00389	0.0707314	0.34016	0.24013	0.0443996	0.0214877	0.131775	0.58029	0.709855	0.673872	1.52542e-05	20	0.000873333	0.0123472
435	0.707107	0.26446	2.84913	0.928188	0.115373	0.425253	0.262091	0.065345	0.039949	0.210588	0.687344	0.656328	0.620595	0.000269954	29	0.00305102	0.0264448
436	0.707107	0.351833	1.59501	0.830559	0.108548	0.489461	0.335951	0.0575217	0.0440167	0.203077	0.825413	0.587294	0.566502	0.000296303	28	0.00325303	0.0299686
437	0.707107	0.229932	2.50094	0.909794	0.0956705	0.424328	0.289029	0.0534605	0.0342067	0.175334	0.713357	0.643322	0.609812	1.06083e-05	24	0.000664839	0.00694927
438	0.707107	0.243933	2.46931	0.906257	0.100236	0.430057	0.288302	0.0559093	0.0360694	0.183957	0.718359	0.64082	0.607851	5.61675e-05	22	0.00159783	0.0159406
439	0.22166	0.682386	3.85073	0.94446	0.0880513	0.394428	0.269904	0.0515648	0.0298655	0.162861	0.664332	0.667834	0.633239	4.61451e-05	21	0.00148236	0.0168352
440	0.707107	0.281073	1.91501	0.863102	0.0993026	0.459912	0.319477	0.0538159	0.0383588	0.184349	0.77939	0.610305	0.583847	0.000214445	24	0.00298918	0.0301017
441	0.146576	0.562901	4.19286	0.970636	0.0520951	0.350494	0.27682	0.0308415	0.016761	0.0952049	0.627314	0.686343	0.647896	1.51464e-05	18	0.000917315	0.0176085
442	0.707107	0.306133	2.06531	0.872299	0.111604	0.462108	0.304276	0.0609741	0.0424871	0.206922	0.766383	0.616808	0.589343	0.000364937	30	0.00348777	0.0312514
443	0.280962	0.481538	3.78645	0.958609	0.0853737	0.382529	0.261793	0.0498825	0.0280631	0.155891	0.644322	0.677839	0.639966	9.42098e-05	18	0.00228777	0.0267971
444	0.303139	0.676001	1.99769	0.829144	0.0896516	0.4771	0.350314	0.0478689	0.0366148	0.168967	0.827414	0.586293	0.566605	2.22646e-05	24	0.000963168	0.0107435
445	0.193817	0.668619	1.95035	0.825606	0.0561336	0.455901	0.376516	0.0298557	0.0230498	0.105811	0.832416	0.583792	0.564321	2.2183e-05	19	0.00108052	0.0192491
446	0.707107	0.389296	1.5163	0.819239	0.114755	0.501854	0.339566	0.0602642	0.0473309	0.21519	0.841421	0.57929	0.560102	0.000379396	29	0.00361699	0.0315193
447	0.707107	0.24493	2.05857	0.877958	0.0914532	0.443857	0.314522	0.0500551	0.034481	0.169072	0.758379	0.62081	0.592116	0.000325593	26	0.00353876	0.0386948
448	0.707107	0.301939	1.65893	0.841171	0.0973021	0.474006	0.3364	0.0519287	0.0388342	0.181526	0.810405	0.594797	0.572136	2.52025e-05	28	0.000948731	0.00975036
449	0.707107	0.316218	1.5233	0.828436	0.0961953	0.482227	0.346187	0.0508507	0.0391046	0.179911	0.828414	0.585793	0.565289	0.000144467	30	0.00219444	0.0228123
450	0.707107	0.294572	2.58129	0.908379	0.121024	0.443256	0.272102	0.0677317	0.0434324	0.222328	0.715358	0.642321	0.609295	0.000131387	32	0.00202629	0.0167428
451	0.707107	0.245598	2.35224	0.898475	0.0983951	0.434258	0.295107	0.0546139	0.0358721	0.180972	0.729365	0.635318	0.603562	0.00035493	24	0.00384562	0.0390834
452	0.707107	0.295511	1.46865	0.825606	0.0885928	0.478853	0.353564	0.0466831	0.0361648	0.165696	0.832416	0.583792	0.56348	6.92373e-05	20	0.00186061	0.0210018
453	0.707107	0.411879	1.15278	0.784574	0.100768	0.516477	0.373969	0.0514047	0.0434998	0.189809	0.890445	0.554777	0.541647	0.000202006	26	0.00278738	0.0276612
454	0.707107	0.272564	1.97352	0.868762	0.0982802	0.455187	0.316198	0.0534877	0.0376136	0.182203	0.771386	0.614307	0.587123	0.000154383	32	0.00219647	0.0223491
455	0.118688	1.49994	4.19466	0.893523	0.0777537	0.423164	0.313204	0.0457076	0.0294438	0.150303	0.736368	0.631816	0.608207	2.29813e-05	22	0.00102206	0.0131448
456	0.707107	0.170091	2.76487	0.931725	0.0763341	0.395147	0.287194	0.0431128	0.0262348	0.138695	0.682341	0.658829	0.621691	0.000121208	18	0.00259495	0.0339946
457	0.707107	0.306358	1.80799	0.85249	0.103662	0.470498	0.323899	0.0557993	0.0406938	0.192986	0.794397	0.602801	0.578273	0.000120187	26	0.00215002	0.0207407
458	0.707107	0.308191	2.24238	0.884326	0.117276	0.457614	0.29176	0.0645962	0.0438199	0.216832	0.749375	0.625313	0.595818	0.000151678	23	0.00256802	0.0218971
459	0.707107	0.210024	2.49502	0.911209	0.088052	0.41794	0.293416	0.0491979	0.0314019	0.1612	0.711356	0.644322	0.610397	6.80887e-05	25	0.00165032	0.0187425
460	0.707107	0.367005	1.80946	0.846123	0.12123	0.487424	0.315978	0.0650437	0.0480876	0.226263	0.803402	0.598299	0.57494	0.000198845	22	0.00300639	0.0247991
461	0.707107	0.33671	1.88891	0.85532	0.115376	0.47678	0.313615	0.062273	0.0451318	0.21481	0.790395	0.604802	0.579797	0.000131953	28	0.00217086	0.0188156
462	0.707107	0.346168	1.60998	0.831974	0.107646	0.487823	0.335588	0.0570732	0.0435802	0.201307	0.823412	0.588294	0.567027	7.87089e-05	29	0.00164745	0.0153043
463	0.707107	0.335219	1.4862	0.822777	0.0996749	0.48869	0.347728	0.0524484	0.0408704	0.186638	0.836418	0.581791	0.562035	0.000222105	23	0.00310753	0.0311767
464	0.707107	0.211351	2.26741	0.896352	0.0843174	0.425804	0.306562	0.0466841	0.0308276	0.155023	0.732366	0.633817	0.602284	0.000283213	18	0.00396662	0.0470439
465	0.522383	0.278848	2.7282	0.918991	0.0875084	0.412053	0.288297	0.0492762	0.0308261	0.160205	0.70035	0.649825	0.615166	5.72182e-05	21	0.00165066	0.0188629
466	0.707107	0.292529	1.6834	0.844	0.0954596	0.470702	0.335701	0.0510344	0.0379434	0.177956	0.806403	0.596798	0.573563	7.79292e-05	20	0.00197395	0.0206783
467	0.17252	1.39938	3.57742	0.868054	0.104124	0.45982	0.312566	0.0593627	0.0408981	0.200521	0.772386	0.613807	0.592083	2.78775e-05	21	0.00115217	0.0110654
468	0.104747	1.64719	2.90348	0.804383	0.0638135	0.476339	0.386093	0.0344213	0.0275739	0.12399	0.862431	0.568784	0.555225	0.000187244	12	0.00395015	0.0619015
469	0.707107	0.371987	1.0245	0.776084	0.0850953	0.511397	0.391054	0.0430203	0.0371353	0.160311	0.902451	0.548774	0.53671	0.000264001	34	0.00278653	0.032746
470	0.707107	0.360294	1.67113	0.835511	0.113926	0.489763	0.328646	0.0605944	0.0458984	0.212986	0.818409	0.590795	0.569	0.000433042	30	0.00379931	0.0333488
471	0.179725	0.926786	4.22303	0.94163	0.0904101	0.398097	0.270237	0.0536191	0.0310294	0.169297	0.668334	0.665833	0.633432	7.46858e-05	25	0.00172842	0.0191175
472	0.707107	0.285529	1.95618	0.865932	0.101899	0.459747	0.31564	0.0553554	0.039185	0.189081	0.775388	0.612306	0.585521	0.00014105	24	0.00242427	0.023791
473	0.219178	0.768596	3.01151	0.889985	0.0861914	0.431632	0.309739	0.0485927	0.0321972	0.16158	0.741371	0.629315	0.60147	5.36119e-05	24	0.0014946	0.0173405
474	0.707107	0.301151	2.1292	0.877251	0.111837	0.45877	0.300609	0.0612942	0.0422493	0.207087	0.75938	0.62031	0.591966	0.000201632	23	0.00296085	0.0264747
475	0.633507	0.325378	1.93184	0.860272	0.101625	0.463555	0.319836	0.0550652	0.0394291	0.188989	0.783392	0.608304	0.582736	2.90126e-05	29	0.00100022	0.00984229
476	0.148678	1.70798	3.4631	0.835511	0.0977632	0.478334	0.340076	0.0547086	0.0406037	0.190625	0.818409	0.590795	0.573993	3.40623e-05	16	0.00145907	0.0149246
477	0.0549957	1.83597	5.41176	0.924651	0.0417491	0.375694	0.316652	0.0258607	0.0151748	0.082071	0.692346	0.653827	0.630202	9.17228e-06	17	0.000734538	0.0175941
478	0.707107	0.245379	2.3256	0.896352	0.097742	0.435297	0.297069	0.0541531	0.0357738	0.179854	0.732366	0.633817	0.60219	0.000168102	21	0.00282928	0.0289465
479	0.707107	0.608345	1.03553	0.751323	0.128832	0.559833	0.377636	0.0638352	0.0580624	0.243795	0.937469	0.531266	0.523679	0.000135266	25	0.00232608	0.0180551
480	0.169569	1.25689	3.39252	0.869469	0.0949605	0.45234	0.318045	0.0538318	0.0370691	0.181802	0.770385	0.614807	0.592203	9.22332e-05	32	0.00169773	0.0178783

## Sheet: Read Me
In Table S1, the meanings of the columns are as follows:
Code is the code of each of the 480 shoots of Shibataea chinensis Nakai.
c, K1 and K2 are the estimates of the model parameters of Equation (2).
xc1 and yc1 are the horizontal and vertical coordinates of the maximum value point of the performance curve.
xc2 and yc2 are the horizontal and vertical coordinates of the point of tangency on the Lorenz curve where the tagent is a 45 degree straight line. After being rotated and right-shifted, it can be transformed to be the maximum value point of the performance curve.
AL and AR are the area of the region formed by the x-axis and the performance curve's left part, and that of the performance curve's right part.
GC is the Gini coefficient of the leaf area distribution of each of the 480 shoots.
S, PL and PA are the three indicies for measuring the asymmetry of the Lorenz curve.
RSS is the residual sum of squares of the nonlinear regression.
n is the total number of leaves per shoot.
RMSE is the root-mean-square error of the nonlinear regression.
RMSEadj is the adjusted root-mean-square error of the nonlinear regression.
